# Supplementary material for: Multiple radiations of spiny mice (Rodentia: Acomys) in dry open habitats of Afro-Arabia: evidence from a multi-locus phylogeny
Source: BMC Evol Biol. 2019 Mar 4;19:69. doi: 10.1186/s12862-019-1380-9 (PMC6399835; doi:10.1186/s12862-019-1380-9)
Supplement: Supplementary file 1 — Taxonomic classifications of the genus Acomys. Bold italic names represent species reported in particular lists, standard italics represent subspecies (in Ellerman [34]; Setzer [38]; Denys et al. [16]). (XLSX 41 kb) [file 12862_2019_1380_MOESM1_ESM.xlsx]

## Sheet: Additional file 1
Aghová T., Palupčíková K., Šumbera R., Frynta D., Lavrenchenko L.A., Meheretu Y., Sádlová J., Votýpka J. Mbau J.S., Modrý D. & Bryja J.: Multiple radiations of spiny mice (Rodentia: Acomys) in dry environments of Afro-Arabia: evidence from multi-locus phylogeny
Additional file 1: Taxonomic classifications of the genus Acomys. Bold italic names represent species reported in particular lists, standard italic represent subspecies (in Ellerman, 1941; Setzer, 1975; Denys et al., 2017).
Ellerman (1941)		Setzer (1975)		Honacki et al. (1982)	Musser and Carleton (2005)	Monadjem et al. (2015) *	Denys et al. (2017)
species	subspecies	species	subspecies	species	species	species	species	subspecies
A. airensis		A. cahirinus	A. c. cahirinus	A. cahirinus	A. airensis	A. cahirinus	A. cahirinus
A. albigena			A. c. chudeaui	A. cilicicus	A. cahirinus	A. chudeaui	A. chudeaui
A. bovonei			A. c. cineraceus	A. minous	A. chudeaui	A. cineraceus	A. cilicicus
A. brockmani			A. c. hawashensis	A. russatus	A. cilicicus	A. ignitus	A. cineraceus
A. cahirinus			A. c. johannis	A. spinosissimus	A. cineraceus	A. johannis	A. dimidiatus	A. d. dimidiatus
A. chudeaui			A. c. kempi	A. subspinosus	A. dimidiatus	A. kempi		A. d. flafidus
A. cineraceus			A. c. lowei	A. wilsoni	A. ignitus	A. louisae		A. d. homericus
A. dimidiatus	A. d nesiotes		A. c. viator		A. kempi	A. mullah		A. d. megalodus
	A. d. dimidiatus	A. dimidiatus	A. d. airensis		A. louisae	A. muzei		A. d. megalotis
	A. d. flavidus		A. d. albigena		A. minous	A. ngurui	A. ignitus
	A. d. homericus		A. d. brockmani		A. mullah	A. percivali	A. johannis
	A. d. minous		A. d. dimidiatus		A. nesiotes	A. selousi	A. kempi
A. hawashensis			A. d. hunteri		A. percivali	A. spinosissimus	A. louisae	A. l. louisae
A. hystrella			A. d. hystrella		A. russatus	A. subspinosus		A. l. umbratus
A. ignitus	A. i. ignitus		A. d. ignitus		A. seurati	A. wilsoni	A. minous
	A. i. kempi		A. d. megalodus		A. spinosissimus		A. mullah
	A. i. montanus		A. d. mullah		A. subspinosus		A. muzei
A. intermedius			A. d. nubicus		A. wilsoni		A. nesiotes
A. johannis			A. d. sabryi				A. ngurui
A. louisae	A. l. louisae		A. d. seurati				A. percivali
	A. l. umbratus		A. d. witherbyi				A. russatus
A. mullah		A. russatus	A. r. aegyptiacus				A. selousi
A. nubicus			A. r. russatus				A. seurati
A. percivali		A. spinosissimus	A. s. selousi				A. spinosissimus
A. russatus	A. r. aegyptiacus		A. s. spinosissimus				A. subspinosus
	A. r. russatus	A. subspinosus	A. s. ablutus				A. wilsoni	A. w. ablutus
A. selousi			A. s. argillaceus					A. w. argillaceus
A. seurati			A. s. bovonei					A. w. enid
A. spinosissimus			A. s. enid					A. w. nubilus
A. subspinosus			A. s. louisae					A. w. wilsoni
A. transvaalensis			A. s. nubilus
A. viator			A. s. subspinosus
A. wilsoni	A. w. ablutus		A. s. transvaalensis
	A. w. argillaceus		A. s. umbratus
	A. w. enid		A. s. wilsoni
	A. w. nubilus
	A. w. wilsoni
* included only species from Sub-Saharan Africa
