# Supplementary material for: Multiple radiations of spiny mice (Rodentia: Acomys) in dry open habitats of Afro-Arabia: evidence from a multi-locus phylogeny
Source: BMC Evol Biol. 2019 Mar 4;19:69. doi: 10.1186/s12862-019-1380-9 (PMC6399835; doi:10.1186/s12862-019-1380-9)
Supplement: Supplementary file 5 — Complete list of individuals used in this study, with details on localities and genetic data. (XLSX 97 kb) [file 12862_2019_1380_MOESM5_ESM.xlsx]

## Sheet: Additional file 2
Aghová T., Palupčíková K., Šumbera R., Frynta D., Lavrenchenko L.A., Meheretu Y., Sádlová J., Votýpka J. Mbau J.S., Modrý D. & Bryja J.: Multiple radiations of spiny mice (Rodentia: Acomys) in dry environments of Afro-Arabia: evidence from multi-locus phylogeny
Additional file 5: Complete list of individuals used in this study, including GenBank accession numbers (new sequences produced in this study are in bold) and geographic coordinates of sampled localities. Each individual is assigned into one of five major groups, one of three clades (in the cahirinus group only) and one of 26 lineages (= MOTUs). Sequences used in phylogenetic reconstructions in M…
ID	Genus	Species	Lineage	Group	Clade	Phylogeny	Species tree	CYTB	D-LOOP	IRBP	RAG1	Country	Locality	Museum number (or Field number from published studies)	Latitude	Longitude	Collector	Publication
K4_172	Acomys	cineraceus	Cah1	cahirinus	"cahirinus-dimidiatus"	-	-	-	sequenced, redundant	-	-	Kenya	Kalacha		3.13333	37.4167	Modrý D.	this study
K4_173	Acomys	cineraceus	Cah1	cahirinus	"cahirinus-dimidiatus"	-	-	-	sequenced, redundant	-	-	Kenya	Kalacha		3.13333	37.4167	Modrý D.	this study
K4_208	Acomys	cineraceus	Cah1	cahirinus	"cahirinus-dimidiatus"	-	-	-	sequenced, redundant	-	-	Kenya	Kalacha		3.13333	37.4167	Modrý D.	this study
K4_210	Acomys	cineraceus	Cah1	cahirinus	"cahirinus-dimidiatus"	-	-	sequenced, redundant	sequenced, redundant	-	-	Kenya	North Horr		3.31667	37.05	Modrý D.	this study
K4_211	Acomys	cineraceus	Cah1	cahirinus	"cahirinus-dimidiatus"	-	-	-	sequenced, redundant	-	-	Kenya	North Horr		3.31667	37.05	Modrý D.	this study
K4_215	Acomys	cineraceus	Cah1	cahirinus	"cahirinus-dimidiatus"	-	-	-	sequenced, redundant	-	-	Kenya	Road to Gusi		2.996	36.942	Modrý D.	this study
K4_222	Acomys	cineraceus	Cah1	cahirinus	"cahirinus-dimidiatus"	-	-	sequenced, redundant	sequenced, redundant	-	-	Kenya	Road North Horr to Loiyangalani		3.18333	36.9333	Modrý D.	this study
K4_223	Acomys	cineraceus	Cah1	cahirinus	"cahirinus-dimidiatus"	-	-	sequenced, redundant	sequenced, redundant	-	-	Kenya	Road North Horr to Loiyangalani		3.18333	36.9333	Modrý D.	this study
K4_3340	Acomys	cineraceus	Cah1	cahirinus	"cahirinus-dimidiatus"	yes	yes	MH044973	-	-	-	Kenya			NA	NA	Modrý D.	this study
KE708	Acomys	cineraceus	Cah1	cahirinus	"cahirinus-dimidiatus"	yes	-	MH044975	-	-	-	Kenya	Lorionetom Range		4.9628	35.5405	Šumbera R., Konečný A., Šafarčíková S.	this study
KE709	Acomys	cineraceus	Cah1	cahirinus	"cahirinus-dimidiatus"	-	-	-	sequenced, redundant	MH044738	MH044819	Kenya	Lorionetom Range		4.9628	35.5405	Šumbera R., Konečný A., Šafarčíková S.	this study
KE734	Acomys	cineraceus	Cah1	cahirinus	"cahirinus-dimidiatus"	-	yes	MH044976	MH044879	MH044739	MH044833	Kenya	Kosipirr		2.8945	34.9901	Šumbera R., Konečný A., Šafarčíková S.	this study
KE735	Acomys	cineraceus	Cah1	cahirinus	"cahirinus-dimidiatus"	-	-	-	sequenced, redundant	-	-	Kenya	Kosipirr		2.8945	34.9901	Šumbera R., Konečný A., Šafarčíková S.	this study
KE736	Acomys	cineraceus	Cah1	cahirinus	"cahirinus-dimidiatus"	-	-	sequenced, redundant	-	-	-	Kenya	Kosipirr		2.8945	34.9901	Šumbera R., Konečný A., Šafarčíková S.	this study
KE738	Acomys	cineraceus	Cah1	cahirinus	"cahirinus-dimidiatus"	yes	-	MH044974	-	-	-	Kenya	Kosipirr		2.8945	34.9901	Šumbera R., Konečný A., Šafarčíková S.	this study
KE740	Acomys	cineraceus	Cah1	cahirinus	"cahirinus-dimidiatus"	-	-	-	sequenced, redundant	-	-	Kenya	Kosipirr		2.8945	34.9901	Šumbera R., Konečný A., Šafarčíková S.	this study
KE741	Acomys	cineraceus	Cah1	cahirinus	"cahirinus-dimidiatus"	-	-	-	sequenced, redundant	-	-	Kenya	Kosipirr		2.8945	34.9901	Šumbera R., Konečný A., Šafarčíková S.	this study
AJ012022	Acomys	sp. 2	Cah2	cahirinus	"cahirinus-dimidiatus"	yes	yes	AJ012022	-	-	-	Burkina Faso	Oursi-BelDiaka	Gautun J.-C., 393	14.6	-0.483333		Barome et al. (1998)
JX292880.1	Acomys	sp. 2	Cah2	cahirinus	"cahirinus-dimidiatus"	yes	yes	JX292880.1	-	-	-	Mali	Doucombo	LZP-2011-550	14.355	-3.565		Schwan et al. (2012)
AJ010564	Acomys	sp. 1	Cah3	cahirinus	"cahirinus-dimidiatus"	yes	yes	AJ010564	-	-	-	Burkina Faso	Kaya	Orstom-Niamey 96-0033	12.8	-0.95		Barome et al. (2000)
AJ010566	Acomys	sp. 1	Cah3	cahirinus	"cahirinus-dimidiatus"	yes	yes	AJ010566	-	-	-	Burkina Faso	Toukabayal	Ostom-Naimey 97-0396	14.1833	-0.25		Barome et al. (2000)
Z96054.1	Acomys	sp. 1	Cah3	cahirinus	"cahirinus-dimidiatus"	yes	-	Z96054.1	-	-	-	Burkina Faso	Bani		13.65	-0.15		Barome et al. (1998)
Z96055.1	Acomys	sp. 1	Cah3	cahirinus	"cahirinus-dimidiatus"	yes	-	Z96055.1	-	-	-	Burkina Faso	Wayen		12.3167	-0.9666		Barome et al. (1998)
Z96056.1	Acomys	sp. 1	Cah3	cahirinus	"cahirinus-dimidiatus"	yes	-	Z96056.1	-	-	-	Burkina Faso	Banfora		10.6333	4.7666		Barome et al. (1998)
ABC-006	Acomys	johannis	Cah4	cahirinus	"cahirinus-dimidiatus"	yes	yes	FJ415483.1	FJ415544.1	MH044740	MH044818	Chad	Zakouma National Park	VV2002344	10.8375	19.6556		Nicolas et al. (2009), this study
AJ010563	Acomys	johannis	Cah4	cahirinus	"cahirinus-dimidiatus"	yes	-	AJ010563	-	-	-	Benin	Bembéréké		10.2167	2.6666		Barome et al. (2000)
AJ010565	Acomys	johannis	Cah4	cahirinus	"cahirinus-dimidiatus"	yes	yes	AJ010565	-	-	-	Cameroon	Mokolo	Orstom-Niamey 97-0306	10.8167	13.9		Barome et al. (2000)
Aj010567	Acomys	johannis	Cah4	cahirinus	"cahirinus-dimidiatus"	yes	-	Aj010567	-	-	-	Nigeria	Yankari game reserv		9.75	10.5		Barome et al. (2000)
HM635820.1	Acomys	johannis	Cah4	cahirinus	"cahirinus-dimidiatus"	yes	-	HM635820.1	-	-	-	Cameroon	Gamnaga	C317	10.95	14.05		Dobigny et al. (2011)
HM635821.1	Acomys	johannis	Cah4	cahirinus	"cahirinus-dimidiatus"	yes	-	HM635821.1	-	-	-	Cameroon	Gamnaga	C331	10.95	14.05		Dobigny et al. (2011)
HM635822.1	Acomys	johannis	Cah4	cahirinus	"cahirinus-dimidiatus"	yes	-	HM635822.1	-	-	-	Cameroon	Gamnaga	C376	10.95	14.05		Dobigny et al. (2011)
HM635823.1	Acomys	johannis	Cah4	cahirinus	"cahirinus-dimidiatus"	yes	-	HM635823.1	-	-	-	Cameroon	Meskine	C411	10.55	14.25		Dobigny et al. (2011)
Z96057	Acomys	johannis	Cah4	cahirinus	"cahirinus-dimidiatus"	yes	-	Z96057	-	-	-	Niger	Goroubi		12.8666	2.35		Barome et al. (1998)
Z96058	Acomys	johannis	Cah4	cahirinus	"cahirinus-dimidiatus"	yes	-	Z96058	-	-	-	Cameroon	Garoua		9.2833	13.3667		Barome et al. (1998)
Z96059	Acomys	johannis	Cah4	cahirinus	"cahirinus-dimidiatus"	yes	-	Z96059	-	-	-	Cameroon	Guider		9.91666	13.9833		Barome et al. (1998)
A102	Acomys	dimidiatus	Cah5	cahirinus	"cahirinus-dimidiatus"	yes	-	JN571141.1	JN571141.1	-	-	Israel	Evolution Canyon, lower Nahal Oren, Mount Carmel		32.7167	34.9667		Hadid et al. (2014)
A15	Acomys	dimidiatus	Cah5	cahirinus	"cahirinus-dimidiatus"	yes	-	JN571142.1	JN571142.1	-	-	Israel	Evolution Canyon, lower Nahal Oren, Mount Carmel		32.7167	34.9667		Hadid et al. (2014)
A52	Acomys	dimidiatus	Cah5	cahirinus	"cahirinus-dimidiatus"	yes	-	JN571147.1	JN571147.1	-	-	Israel	Evolution Canyon, lower Nahal Oren, Mount Carmel		32.7167	34.9667		Hadid et al. (2014)
ABC-007	Acomys	dimidiatus	Cah5	cahirinus	"cahirinus-dimidiatus"	yes	-	FJ415484.1	FJ415545.1	-	-	Saudi Arabia	Taif	VV1994012	21.4373	40.5127		Nicolas et al. (2009)
AJ010554	Acomys	dimidiatus	Cah5	cahirinus	"cahirinus-dimidiatus"	yes	-	AJ010554	-	-	-	Jordan	Aqaba	TK 40646	29.5319	35.0061		Barome et al. (2000)
AJ010555	Acomys	dimidiatus	Cah5	cahirinus	"cahirinus-dimidiatus"	yes	-	AJ010555	-	-	-	Israel	Betlehem, Bayt Sahur		31.7	35.2167		Barome et al. (2000)
AJ233959	Acomys	dimidiatus	Cah5	cahirinus	"cahirinus-dimidiatus"	yes	-	AJ233959	-	-	-	Egypt	South Sinai	TK 40519	29.3101	34.1531		Barome et al. (2000)
E03	Acomys	dimidiatus	Cah5	cahirinus	"cahirinus-dimidiatus"	yes	-	JN571155.1	JN571155.1	-	-	Israel	Evolution Canyon, lower Nahal Oren, Mount Carmel		32.7167	34.9667		Hadid et al. (2014)
E09	Acomys	dimidiatus	Cah5	cahirinus	"cahirinus-dimidiatus"	yes	-	JN571149.1	JN571149.1	-	-	Israel	Evolution Canyon, lower Nahal Oren, Mount Carmel		32.7167	34.9667		Hadid et al. (2014)
E22	Acomys	dimidiatus	Cah5	cahirinus	"cahirinus-dimidiatus"	yes	-	JN571150.1	JN571150.1	-	-	Israel	Evolution Canyon, lower Nahal Oren, Mount Carmel		32.7167	34.9667		Hadid et al. (2014)
EMIR	Acomys	dimidiatus	Cah5	cahirinus	"cahirinus-dimidiatus"	-	-	-	MH044840	-	-	United Arab Emirates	Jabal Hafit		24.0667	55.7833	Arras P., Ain A.	Frynta et al. (2010), this study
IRA1	Acomys	dimidiatus	Cah5	cahirinus	"cahirinus-dimidiatus"	-	-	-	MH044865	-	-	Iran	Khos Hangan		27.7338	56.2794	Frynta D., Schwarzová L., Kunzová P.	Frynta et al. (2010), this study
IRA2	Acomys	dimidiatus	Cah5	cahirinus	"cahirinus-dimidiatus"	yes	yes	MH044978	MH044866	MH044766	MH044828	Iran	Zagros		28.9167	52.5167	Frynta D., Schwarzová L., Kunzová P.	Frynta et al. (2010), this study
IRA3	Acomys	dimidiatus	Cah5	cahirinus	"cahirinus-dimidiatus"	-	-	-	MH044867	-	-	Iran	Dehbarez		27.6569	57.3714	Benda P., Nová P.	Frynta et al. (2010), this study
JN571139	Acomys	dimidiatus	Cah5	cahirinus	"cahirinus-dimidiatus"	-	-	JN571139	-	-	-	Israel	Evolution Canyon, lower Nahal Oren, Mount Carmel	A01	32.7167	34.9667		Hadid et al. (2014)
JN571140	Acomys	dimidiatus	Cah5	cahirinus	"cahirinus-dimidiatus"	-	-	JN571140	-	-	-	Israel	Evolution Canyon, lower Nahal Oren, Mount Carmel	A101	32.7167	34.9667		Hadid et al. (2014)
JOR1	Acomys	dimidiatus	Cah5	cahirinus	"cahirinus-dimidiatus"	-	-	-	MH044868	-	-	Jordan	Wadi Ramm		29.6	35.4	Modrý D.	Frynta et al. (2010), this study
JOR2	Acomys	dimidiatus	Cah5	cahirinus	"cahirinus-dimidiatus"	-	-	-	MH044869	-	-	Jordan	Wadi Ramm		29.6	35.4	Modrý D.	Frynta et al. (2010), this study
JOR3	Acomys	dimidiatus	Cah5	cahirinus	"cahirinus-dimidiatus"	-	-	-	MH044870	-	-	Jordan	Wadi Ramm		29.6	35.4	Modrý D.	Frynta et al. (2010), this study
JOR4	Acomys	dimidiatus	Cah5	cahirinus	"cahirinus-dimidiatus"	-	-	-	MH044871	-	-	Jordan	Wadi Ramm		29.6	35.4	Modrý D., Peš T.	Frynta et al. (2010), this study
KF422682.1	Acomys	dimidiatus	Cah5	cahirinus	"cahirinus-dimidiatus"	yes	-	KF422682.1	-	-	-	Saudi Arabia	Raydah		18.0333	42.8333		Bray et al. (2013)
KF422683.1	Acomys	dimidiatus	Cah5	cahirinus	"cahirinus-dimidiatus"	yes	-	KF422683.1	-	-	-	Saudi Arabia	Raydah		18.0333	42.8333		Bray et al. (2013)
KF422684.1	Acomys	dimidiatus	Cah5	cahirinus	"cahirinus-dimidiatus"	yes	-	KF422684.1	-	-	-	Saudi Arabia	Tamniah		18.0167	42.7667		Bray et al. (2013)
KF422686.1	Acomys	dimidiatus	Cah5	cahirinus	"cahirinus-dimidiatus"	yes	-	KF422686.1	-	-	-	Saudi Arabia	Raydah		18.0333	42.8333		Bray et al. (2013)
KF422687.1	Acomys	dimidiatus	Cah5	cahirinus	"cahirinus-dimidiatus"	yes	-	KF422687.1	-	-	-	Saudi Arabia	Raydah		18.0333	42.8333		Bray et al. (2013)
KF422688.1	Acomys	dimidiatus	Cah5	cahirinus	"cahirinus-dimidiatus"	yes	-	KF422688.1	-	-	-	Saudi Arabia	Abha		18.0333	42.8333		Bray et al. (2013)
KF422689.1	Acomys	dimidiatus	Cah5	cahirinus	"cahirinus-dimidiatus"	yes	-	KF422689.1	-	-	-	Saudi Arabia	Thumama		25.2167	46.6333		Bray et al. (2013)
KF422690.1	Acomys	dimidiatus	Cah5	cahirinus	"cahirinus-dimidiatus"	yes	-	KF422690.1	-	-	-	Saudi Arabia	Taif		21.2667	40.6833		Bray et al. (2013)
KF422691.1	Acomys	dimidiatus	Cah5	cahirinus	"cahirinus-dimidiatus"	yes	-	KF422691.1	-	-	-	Saudi Arabia	Taif		21.2667	40.6833		Bray et al. (2013)
pb2852	Acomys	dimidiatus	Cah5	cahirinus	"cahirinus-dimidiatus"	yes	-	MH044986	-	-	-	Egypt	Wadi Gharandal, Sinai	NMP_96153	29.262	32.938	Benda P.	this study
pb2853	Acomys	dimidiatus	Cah5	cahirinus	"cahirinus-dimidiatus"	yes	-	MH044987	-	-	-	Egypt	Wadi Gharandal, Sinai	NMP_96154	29.262	32.938	Benda P.	this study
pb3759	Acomys	dimidiatus	Cah5	cahirinus	"cahirinus-dimidiatus"	yes	-	MH044977	-	-	-	Yemen	Halhal, ca. 10 km NE Hajja (Hajja)	NMP_96159	15.7333	43.6167	Benda P.	this study
pb4059	Acomys	dimidiatus	Cah5	cahirinus	"cahirinus-dimidiatus"	yes	-	MH044980	-	-	-	Jordan	Az Zara Springs	NMP_96163	31.6	35.5667	Benda P.	this study
pb4060	Acomys	dimidiatus	Cah5	cahirinus	"cahirinus-dimidiatus"	-	-	sequenced, redundant	-	-	-	Jordan	Az Zara Springs	NMP_96164	31.6	35.5667	Benda P.	this study
pb4092	Acomys	dimidiatus	Cah5	cahirinus	"cahirinus-dimidiatus"	yes	-	MH044981	-	-	-	Jordan	Az Zara Springs	NMP_96165	31.6	35.5667	Benda P.	this study
pb4143	Acomys	dimidiatus	Cah5	cahirinus	"cahirinus-dimidiatus"	yes	-	MH044984	-	-	-	Jordan	Jebel Masuda, Ain Amshit	NMP_96166	30.2	35.3833	Benda P.	this study
pb4144	Acomys	dimidiatus	Cah5	cahirinus	"cahirinus-dimidiatus"	yes	-	MH044982	-	-	-	Jordan	Jebel Masuda, Ain Amshit	NMP_96167	30.2	35.3833	Benda P.	this study
pb4183	Acomys	dimidiatus	Cah5	cahirinus	"cahirinus-dimidiatus"	yes	-	MH044983	-	-	-	Jordan	Dhana	NMP_96168	30.6833	35.6167	Benda P.	this study
SIN1	Acomys	dimidiatus	Cah5	cahirinus	"cahirinus-dimidiatus"	yes	yes	MH044985	MH044888	MH044767	MH044829	Egypt	Wadi Gharandal, Sinai		29.262	32.938	Lučan R.	Frynta et al. (2010), this study
YEM2	Acomys	dimidiatus	Cah5	cahirinus	"cahirinus-dimidiatus"	yes	yes	MH044979	MH044889	MH044768	MH044830	Yemen	Hawf	NMP_96155	16.65	53.05	Benda P.	this study
Z96060	Acomys	dimidiatus	Cah5	cahirinus	"cahirinus-dimidiatus"	yes	-	Z96060	-	-	-	Egypt	Mount Sinai, Santa-Katharina Monastery		28.5333	33.9833		Barome et al. (1998)
Z96061	Acomys	dimidiatus	Cah5	cahirinus	"cahirinus-dimidiatus"	-	-	Z96061	-	-	-	Saudi Arabia	Taif		21.25	40.35		Barome et al. (1998)
Z96062	Acomys	dimidiatus	Cah5	cahirinus	"cahirinus-dimidiatus"	yes	-	Z96062	-	-	-	Saudi Arabia	Abha		18.2333	42.5167		Barome et al. (1998)
ET163	Acomys	mullah	Cah6	cahirinus	"cahirinus-dimidiatus"	yes	-	MH044995	MH044842	-	-	Ethiopia	Tuti, 15 km W of Metahara		8.88333	39.8	Sádlová J., Frynta D.	this study
ET164	Acomys	mullah	Cah6	cahirinus	"cahirinus-dimidiatus"	yes	-	MH044998	MH044843	-	-	Ethiopia	Tuti, 15 km W of Metahara		8.88333	39.8	Sádlová J., Frynta D.	this study
ET165	Acomys	mullah	Cah6	cahirinus	"cahirinus-dimidiatus"	-	-	sequenced, redundant	sequenced, redundant	-	-	Ethiopia	Tuti, 15 km W of Metahara		8.88333	39.8	Sádlová J., Frynta D.	this study
ET167	Acomys	mullah	Cah6	cahirinus	"cahirinus-dimidiatus"	yes	-	MH044994	MH044844	-	-	Ethiopia	Tuti, 15 km W of Metahara		8.88333	39.8	Sádlová J., Frynta D.	this study
ET168	Acomys	mullah	Cah6	cahirinus	"cahirinus-dimidiatus"	yes	yes	MH044992	MH044845	MH044742	MH044834	Ethiopia	Tuti, 15 km W of Metahara		8.88333	39.8	Sádlová J., Frynta D.	this study
ET169	Acomys	mullah	Cah6	cahirinus	"cahirinus-dimidiatus"	yes	-	MH044991	MH044846	-	-	Ethiopia	Tuti, 15 km W of Metahara		8.88333	39.8	Sádlová J., Frynta D.	this study
ET170	Acomys	mullah	Cah6	cahirinus	"cahirinus-dimidiatus"	-	-	-	sequenced, redundant	-	-	Ethiopia	Tuti, 15 km W of Metahara		8.88333	39.8	Sádlová J., Frynta D.	this study
ET175	Acomys	mullah	Cah6	cahirinus	"cahirinus-dimidiatus"	-	-	sequenced, redundant	-	-	-	Ethiopia	Tuti, 15 km W of Metahara		8.88333	39.8	Sádlová J., Frynta D.	this study
ET176	Acomys	mullah	Cah6	cahirinus	"cahirinus-dimidiatus"	-	-	sequenced, redundant	sequenced, redundant	-	-	Ethiopia	Tuti, 15 km W of Metahara		8.88333	39.8	Sádlová J., Frynta D.	this study
ET177	Acomys	mullah	Cah6	cahirinus	"cahirinus-dimidiatus"	-	-	sequenced, redundant	sequenced, redundant	-	-	Ethiopia	Tuti, 15 km W of Metahara		8.88333	39.8	Sádlová J., Frynta D.	this study
ET178	Acomys	mullah	Cah6	cahirinus	"cahirinus-dimidiatus"	-	-	-	sequenced, redundant	-	-	Ethiopia	Tuti, 15 km W of Metahara		8.88333	39.8	Sádlová J., Frynta D.	this study
ET179	Acomys	mullah	Cah6	cahirinus	"cahirinus-dimidiatus"	-	-	sequenced, redundant	sequenced, redundant	-	-	Ethiopia	Aba Ura - 15 km W of Metahara		8.5012	39.5439	Sádlová J., Frynta D.	this study
ET183	Acomys	mullah	Cah6	cahirinus	"cahirinus-dimidiatus"	yes	-	MH044993	MH044847	-	-	Ethiopia	Qobo, 5 km NE from Metahara		8.932	39.939	Sádlová J., Frynta D.	this study
ET184	Acomys	mullah	Cah6	cahirinus	"cahirinus-dimidiatus"	yes	-	MH044996	MH044848	-	-	Ethiopia	Qobo, 5 km NE from Metahara		8.932	39.939	Sádlová J., Frynta D.	this study
ET189	Acomys	mullah	Cah6	cahirinus	"cahirinus-dimidiatus"	-	-	-	sequenced, redundant	-	-	Ethiopia	Qobo, 5 km NE from Metahara		8.932	39.939	Sádlová J., Frynta D.	this study
ET190	Acomys	mullah	Cah6	cahirinus	"cahirinus-dimidiatus"	-	-	sequenced, redundant	sequenced, redundant	-	-	Ethiopia	Qobo, 5 km NE from Metahara		8.932	39.939	Sádlová J., Frynta D.	this study
ETH0033	Acomys	mullah	Cah6	cahirinus	"cahirinus-dimidiatus"	-	yes	MH044997	MH044849	MH044741	MH044835	Ethiopia	Awash NP		8.8768	40.0758	Šumbera R., Bryja J., Kaňuch P., Meheretu Y.	this study
ETH0034	Acomys	mullah	Cah6	cahirinus	"cahirinus-dimidiatus"	-	-	sequenced, redundant	sequenced, redundant	-	-	Ethiopia	Awash NP		8.8768	40.0758	Šumbera R., Bryja J., Kaňuch P., Meheretu Y.	this study
ETH0037	Acomys	mullah	Cah6	cahirinus	"cahirinus-dimidiatus"	-	-	sequenced, redundant	sequenced, redundant	-	-	Ethiopia	Awash NP		8.8768	40.0758	Šumbera R., Bryja J., Kaňuch P., Meheretu Y.	this study
ETH0038	Acomys	mullah	Cah6	cahirinus	"cahirinus-dimidiatus"	-	-	sequenced, redundant	sequenced, redundant	-	-	Ethiopia	Awash NP		8.8768	40.0758	Šumbera R., Bryja J., Kaňuch P., Meheretu Y.	this study
ETH0039	Acomys	mullah	Cah6	cahirinus	"cahirinus-dimidiatus"	-	-	sequenced, redundant	sequenced, redundant	-	-	Ethiopia	Awash NP		8.8768	40.0758	Šumbera R., Bryja J., Kaňuch P., Meheretu Y.	this study
ETH0040	Acomys	mullah	Cah6	cahirinus	"cahirinus-dimidiatus"	-	-	sequenced, redundant	sequenced, redundant	-	-	Ethiopia	Awash NP		8.8768	40.0758	Šumbera R., Bryja J., Kaňuch P., Meheretu Y.	this study
ETH0041	Acomys	mullah	Cah6	cahirinus	"cahirinus-dimidiatus"	yes	-	MH044999	-	-	-	Ethiopia	Awash NP		8.87807	40.0956	Šumbera R., Bryja J., Kaňuch P., Meheretu Y.	this study
ETH0042	Acomys	mullah	Cah6	cahirinus	"cahirinus-dimidiatus"	-	-	-	sequenced, redundant	-	-	Ethiopia	Awash NP		8.8768	40.0758	Šumbera R., Bryja J., Kaňuch P., Meheretu Y.	this study
ETH0043	Acomys	mullah	Cah6	cahirinus	"cahirinus-dimidiatus"	-	-	sequenced, redundant	sequenced, redundant	-	-	Ethiopia	Awash NP		8.8768	40.0758	Šumbera R., Bryja J., Kaňuch P., Meheretu Y.	this study
ETH0044	Acomys	mullah	Cah6	cahirinus	"cahirinus-dimidiatus"	-	-	sequenced, redundant	sequenced, redundant	-	-	Ethiopia	Awash NP		8.8768	40.0758	Šumbera R., Bryja J., Kaňuch P., Meheretu Y.	this study
ETH0060	Acomys	mullah	Cah6	cahirinus	"cahirinus-dimidiatus"	yes	yes	MH044989	MH044853	MH044754	MH044804	Ethiopia	Dire Dawa		9.6668	41.8458	Šumbera R., Bryja J., Kaňuch P., Meheretu Y.	this study
ETH0061	Acomys	mullah	Cah6	cahirinus	"cahirinus-dimidiatus"	-	-	sequenced, redundant	sequenced, redundant	-	-	Ethiopia	Dire Dawa		9.6668	41.8458	Šumbera R., Bryja J., Kaňuch P., Meheretu Y.	this study
ETH0062	Acomys	mullah	Cah6	cahirinus	"cahirinus-dimidiatus"	-	-	sequenced, redundant	sequenced, redundant	-	-	Ethiopia	Dire Dawa		9.6668	41.8458	Šumbera R., Bryja J., Kaňuch P., Meheretu Y.	this study
ETH1225	Acomys	mullah	Cah6	cahirinus	"cahirinus-dimidiatus"	yes	-	MH044988	-	-	-	Ethiopia	Alamata		12.5492	39.6432	Mazoch V., Aghová T., Meheretu Y.	this study
ETH1226	Acomys	mullah	Cah6	cahirinus	"cahirinus-dimidiatus"	yes	-	MH044990	-	-	-	Ethiopia	Alamata		12.5492	39.6432	Mazoch V., Aghová T., Meheretu Y.	this study
ETH0543	Acomys	sp. B	Cah7	cahirinus	"cahirinus-dimidiatus"	-	-	-	sequenced, redundant	-	-	Ethiopia	Mai-Temen		14.1017	37.4568	Mazoch V., Ribas A., Welegerima K.	this study
ETH0544	Acomys	sp. B	Cah7	cahirinus	"cahirinus-dimidiatus"	-	-	sequenced, redundant	sequenced, redundant	-	-	Ethiopia	Mai-Temen		14.1017	37.4568	Mazoch V., Ribas A., Welegerima K.	this study
ETH0545	Acomys	sp. B	Cah7	cahirinus	"cahirinus-dimidiatus"	-	-	-	sequenced, redundant	-	-	Ethiopia	Mai-Temen		14.1017	37.4568	Mazoch V., Ribas A., Welegerima K.	this study
ETH0546	Acomys	sp. B	Cah7	cahirinus	"cahirinus-dimidiatus"	-	-	-	sequenced, redundant	-	-	Ethiopia	Mai-Temen		14.1017	37.4568	Mazoch V., Ribas A., Welegerima K.	this study
ETH0547	Acomys	sp. B	Cah7	cahirinus	"cahirinus-dimidiatus"	-	-	-	sequenced, redundant	-	-	Ethiopia	Mai-Temen		14.1017	37.4568	Mazoch V., Ribas A., Welegerima K.	this study
ETH0548	Acomys	sp. B	Cah7	cahirinus	"cahirinus-dimidiatus"	yes	yes	MH045000	MH044857	MH044764	MH044826	Ethiopia	Mai-Temen		14.1017	37.4568	Mazoch V., Ribas A., Welegerima K.	this study
ETH0549	Acomys	sp. B	Cah7	cahirinus	"cahirinus-dimidiatus"	-	-	-	sequenced, redundant	-	-	Ethiopia	Mai-Temen		14.1017	37.4568	Mazoch V., Ribas A., Welegerima K.	this study
ETH0551	Acomys	sp. B	Cah7	cahirinus	"cahirinus-dimidiatus"	-	-	sequenced, redundant	sequenced, redundant	-	-	Ethiopia	Mai-Temen		14.1017	37.4568	Mazoch V., Ribas A., Welegerima K.	this study
ETH0552	Acomys	sp. B	Cah7	cahirinus	"cahirinus-dimidiatus"	-	-	sequenced, redundant	sequenced, redundant	-	-	Ethiopia	Mai-Temen		14.1017	37.4568	Mazoch V., Ribas A., Welegerima K.	this study
ETH0553	Acomys	sp. B	Cah7	cahirinus	"cahirinus-dimidiatus"	-	-	sequenced, redundant	sequenced, redundant	-	-	Ethiopia	Mai-Temen		14.1017	37.4568	Mazoch V., Ribas A., Welegerima K.	this study
ETH0554	Acomys	sp. B	Cah7	cahirinus	"cahirinus-dimidiatus"	-	-	sequenced, redundant	sequenced, redundant	-	-	Ethiopia	Mai-Temen		14.1017	37.4568	Mazoch V., Ribas A., Welegerima K.	this study
ETH0555	Acomys	sp. B	Cah7	cahirinus	"cahirinus-dimidiatus"	-	-	sequenced, redundant	sequenced, redundant	-	-	Ethiopia	Mai-Temen		14.1017	37.4568	Mazoch V., Ribas A., Welegerima K.	this study
ETH0556	Acomys	sp. B	Cah7	cahirinus	"cahirinus-dimidiatus"	-	-	-	sequenced, redundant	-	-	Ethiopia	Mai-Temen		14.1017	37.4568	Mazoch V., Ribas A., Welegerima K.	this study
ETH0557	Acomys	sp. B	Cah7	cahirinus	"cahirinus-dimidiatus"	-	-	sequenced, redundant	sequenced, redundant	-	-	Ethiopia	Mai-Temen		14.1017	37.4568	Mazoch V., Ribas A., Welegerima K.	this study
ETH0558	Acomys	sp. B	Cah7	cahirinus	"cahirinus-dimidiatus"	-	-	sequenced, redundant	sequenced, redundant	-	-	Ethiopia	Mai-Temen		14.1017	37.4568	Mazoch V., Ribas A., Welegerima K.	this study
ETH0559	Acomys	sp. B	Cah7	cahirinus	"cahirinus-dimidiatus"	-	-	sequenced, redundant	sequenced, redundant	-	-	Ethiopia	Mai-Temen		14.1017	37.4568	Mazoch V., Ribas A., Welegerima K.	this study
ETH0610	Acomys	sp. B	Cah7	cahirinus	"cahirinus-dimidiatus"	-	-	sequenced, redundant	sequenced, redundant	-	-	Ethiopia	Alatish NP		12.2666	35.7257	Mazoch V., Ribas A., Welegerima K.	this study
LAV1843	Acomys	sp. B	Cah7	cahirinus	"cahirinus-dimidiatus"	yes	-	MH045002	-	-	-	Ethiopia	Alatish NP, Bermil	ZMMU_S-189494	12.1089	34.9932	Lavrenchenko L.	this study
LAV1844	Acomys	sp. B	Cah7	cahirinus	"cahirinus-dimidiatus"	yes	yes	MH045001	-	MH044762	-	Ethiopia	Alatish NP, Bermil	ZMMU_S-189495	12.1089	34.9932	Lavrenchenko L.	this study
LAV1845	Acomys	sp. B	Cah7	cahirinus	"cahirinus-dimidiatus"	yes	-	MH045003	-	MH044769	-	Ethiopia	Alatish NP, Bermil	ZMMU_S-189496	12.1089	34.9932	Lavrenchenko L.	this study
LAV1873	Acomys	sp. B	Cah7	cahirinus	"cahirinus-dimidiatus"	yes	-	MH045004	-	-	-	Ethiopia	Alatish NP, Bermil	ZMMU_S-189497	12.1089	34.9932	Lavrenchenko L.	this study
LAV1875	Acomys	sp. B	Cah7	cahirinus	"cahirinus-dimidiatus"	yes	-	MH045005	-	-	-	Ethiopia	Alatish NP, Bermil	ZMMU_S-189498	12.1089	34.9932	Lavrenchenko L.	this study
ETH0595	Acomys	sp. A	Cah8	cahirinus	"cahirinus-dimidiatus"	-	yes	MH045013	MH044858	MH044761	MH044836	Ethiopia	Alatish NP		12.2666	35.7257	Mazoch V., Ribas A., Welegerima K.	this study
LAV1783	Acomys	sp. A	Cah8	cahirinus	"cahirinus-dimidiatus"	-	yes	MH045012	-	MH044760	MH044827	Ethiopia	Alatish NP, Amjale	ZMMU_S-189487	12.1089	34.9932	Lavrenchenko L.	this study
LAV1795	Acomys	sp. A	Cah8	cahirinus	"cahirinus-dimidiatus"	yes	yes	MH045010	-	MH044758	MH044821	Ethiopia	Alatish NP, Amjale	ZMMU_S-189488	12.1089	34.9932	Lavrenchenko L.	this study
LAV1811	Acomys	sp. A	Cah8	cahirinus	"cahirinus-dimidiatus"	yes	-	MH045007	-	MH044757	-	Ethiopia	Alatish NP, Amjale	ZMMU_S-189490	12.4957	35.6382	Lavrenchenko L.	this study
LAV1893	Acomys	sp. A	Cah8	cahirinus	"cahirinus-dimidiatus"	yes	yes	MH045008	-	MH044759	MH044825	Ethiopia	Alatish NP, Megenagne	ZMMU_S-189499	12.1089	34.9932	Lavrenchenko L.	this study
LAV1897	Acomys	sp. A	Cah8	cahirinus	"cahirinus-dimidiatus"	yes	yes	MH045009	-	MH044765	MH044824	Ethiopia	Alatish NP, Megenagne	ZMMU_S-189501	12.1089	34.9932	Lavrenchenko L.	this study
LAV1900	Acomys	sp. A	Cah8	cahirinus	"cahirinus-dimidiatus"	yes	yes	MH045011	-	MH044770	MH044823	Ethiopia	Alatish NP, Megenagne	ZMMU_S-189503	12.1089	34.9932	Lavrenchenko L.	this study
ABC-003	Acomys	cahirinus	Cah9	cahirinus	"cahirinus-dimidiatus"	yes	yes	FJ415480.1	FJ415541.1	MH044773	MH044831	Greece (Crete)	Vaï	VV1998055	35.253	26.2649		Nicolas et al. (2009), this study
ABC-004	Acomys	cahirinus	Cah9	cahirinus	"cahirinus-dimidiatus"	-	-	FJ415481.1	-	-	-	Turkey		VV1996-029	NA	NA		Nicolas et al. (2009)
ABC-005	Acomys	cahirinus	Cah9	cahirinus	"cahirinus-dimidiatus"	yes	yes	FJ415482.1	FJ415543.1	MH044771	MH044820	Egypt	Cairo	VV1999-155	30.0444	31.2357		Nicolas et al. (2009), this study
AJ012017	Acomys	cahirinus	Cah9	cahirinus	"cahirinus-dimidiatus"	yes	-	AJ012017	-	-	-	Egypt	Cairo		30.05	31.25		Barome et al. (2000)
AJ233951	Acomys	cahirinus	Cah9	cahirinus	"cahirinus-dimidiatus"	yes	-	AJ233951	-	-	-	Greece (Crete)	Hills facing Elafonisos island, Hania	NHMC 80.5.40.04	35.2667	23.5333		Barome et al. (2000)
AJ233952	Acomys	cahirinus	Cah9	cahirinus	"cahirinus-dimidiatus"	yes	-	AJ233952	-	-	-	Cyprus	Zafer Burnu		35.6949	34.5866		Barome et al. (2000)
AJ233954	Acomys	cahirinus	Cah9	cahirinus	"cahirinus-dimidiatus"	yes	-	AJ233954	-	-	-	Greece (Crete)	Vai	NHMC 80.5.40.17	35.25	26.25		Barome et al. (2000)
AJ233955	Acomys	cahirinus	Cah9	cahirinus	"cahirinus-dimidiatus"	yes	-	AJ233955	-	-	-	Greece (Crete)	Vai	NHMC 80.5.40.18	35.25	26.25		Barome et al. (2000)
AJ233956	Acomys	cahirinus	Cah9	cahirinus	"cahirinus-dimidiatus"	yes	-	AJ233956	-	-	-	Greece (Crete)	Acrotiri peninsula	J.-C. Gautun, coll. number 13	35.5833	24.1333		Barome et al. (2000)
AJ233957	Acomys	cahirinus	Cah9	cahirinus	"cahirinus-dimidiatus"	-	-	AJ233957	-	-	-	Turkey	Silifike		36.623	33.8857		Barome et al. (2000)
CAIR	Acomys	cahirinus	Cah9	cahirinus	"cahirinus-dimidiatus"	yes	yes	MH045014	MH044837	MH044772	MH044832	Egypt	Cairo		30.0667	31.2333	Barome P.O.	Frynta et al. (2010), this study
CHAD	Acomys	cahirinus	Cah9	cahirinus	"cahirinus-dimidiatus"	-	-	sequenced, redundant	MH044838	-	-	Chad	NE Chad, Tibesti Plateau, near Bardei-Zouar		20.9346	16.8448	laboratory colony in ZOO Plzeň	Frynta et al. (2010), this study
CIL	Acomys	cahirinus	Cah9	cahirinus	"cahirinus-dimidiatus"	-	-	-	MH044839	-	-	Turkey	Silifke		36.433	34.1	Sádlová J.	Frynta et al. (2010), this study
GU046546.1	Acomys	cahirinus	Cah9	cahirinus	"cahirinus-dimidiatus"	yes	-	GU046546.1	-	-	-	Greece (Crete)		R136	NA	NA		Giagia-Athanasopoulou et al. (2011)
GU046547.1	Acomys	cahirinus	Cah9	cahirinus	"cahirinus-dimidiatus"	yes	-	GU046547.1	-	-	-	Greece (Crete)		R139	NA	NA		Giagia-Athanasopoulou et al. (2011)
GU046548.1	Acomys	cahirinus	Cah9	cahirinus	"cahirinus-dimidiatus"	-	-	GU046548.1	-	-	-	Greece (Crete)		R155	NA	NA		Giagia-Athanasopoulou et al. (2011)
GU046549.1	Acomys	cahirinus	Cah9	cahirinus	"cahirinus-dimidiatus"	-	-	GU046549.1	-	-	-	Greece (Crete)		R156	NA	NA		Giagia-Athanasopoulou et al. (2011)
GU046550.1	Acomys	cahirinus	Cah9	cahirinus	"cahirinus-dimidiatus"	yes	-	GU046550.1	-	-	-	Greece (Crete)		R162	NA	NA		Giagia-Athanasopoulou et al. (2011)
GU046551.1	Acomys	cahirinus	Cah9	cahirinus	"cahirinus-dimidiatus"	yes	-	GU046551.1	-	-	-	Greece (Crete)		R240	NA	NA		Giagia-Athanasopoulou et al. (2011)
GU046552.1	Acomys	cahirinus	Cah9	cahirinus	"cahirinus-dimidiatus"	yes	-	GU046552.1	-	-	-	Greece (Crete)		R244	NA	NA		Giagia-Athanasopoulou et al. (2011)
GU046553	Acomys	cahirinus	Cah9	cahirinus	"cahirinus-dimidiatus"	-	-	GU046553.1	-	-	-	Greece (Crete)		R297	NA	NA		Giagia-Athanasopoulou et al. (2011)
HM563804.1	Acomys	cahirinus	Cah9	cahirinus	"cahirinus-dimidiatus"	yes	-	HM563804.1	-	-	-	Greece (Crete)		R135	NA	NA		Giagia-Athanasopoulou et al. (2011)
HM563805.1	Acomys	cahirinus	Cah9	cahirinus	"cahirinus-dimidiatus"	yes	-	HM563805.1	-	-	-	Greece (Crete)		R138	NA	NA		Giagia-Athanasopoulou et al. (2011)
HM563806.1	Acomys	cahirinus	Cah9	cahirinus	"cahirinus-dimidiatus"	yes	-	HM563806.1	-	-	-	Greece (Crete)		R235	NA	NA		Giagia-Athanasopoulou et al. (2011)
HM563814.1	Acomys	cahirinus	Cah9	cahirinus	"cahirinus-dimidiatus"	yes	-	HM563814.1	-	-	-	Greece (Crete)		R277	NA	NA		Giagia-Athanasopoulou et al. (2011)
LIB	Acomys	cahirinus	Cah9	cahirinus	"cahirinus-dimidiatus"	-	-	-	MH044882	-	-	Libya	Mts. Akakus		25.889	12.1919	Frynta D., Schwarzová L.	Frynta et al. (2010), this study
NES1	Acomys	cahirinus	Cah9	cahirinus	"cahirinus-dimidiatus"	-	-	-	MH044883	-	-	Cyprus	Agirdag		35.3	33.25	Macholán M.	Frynta et al. (2010), this study
NES2	Acomys	cahirinus	Cah9	cahirinus	"cahirinus-dimidiatus"	-	-	-	MH044884	-	-	Cyprus	Cinarli		35.3183	33.7906	Frynta D.	Frynta et al. (2010), this study
SIM1	Acomys	cahirinus	Cah9	cahirinus	"cahirinus-dimidiatus"	-	-	-	MH044886	-	-	Egypt	Abu Simbel		23.3666	31.6333	Borek J.	Frynta et al. (2010), this study
SIM2	Acomys	cahirinus	Cah9	cahirinus	"cahirinus-dimidiatus"	-	-	-	MH044887	-	-	Egypt	Abu Simbel		23.3666	31.6333	Borek J.	Frynta et al. (2010), this study
E12-S37	Acomys	sp. Cah10	Cah10	cahirinus	"cahirinus-dimidiatus"	-	-	sequenced, redundant	sequenced, redundant	-	-	Ethiopia	Geza Adura		14.1941	37.4627	Sádlová J., Votýpka J.	this study
E12-S39	Acomys	sp. Cah10	Cah10	cahirinus	"cahirinus-dimidiatus"	-	-	sequenced, redundant	sequenced, redundant	-	-	Ethiopia	Geza Adura		14.1941	37.4627	Sádlová J., Votýpka J.	this study
E12-S48	Acomys	sp. Cah10	Cah10	cahirinus	"cahirinus-dimidiatus"	-	-	sequenced, redundant	sequenced, redundant	-	-	Ethiopia	Mentaptap		14.2601	37.4416	Sádlová J., Votýpka J.	this study
E12-S49	Acomys	sp. Cah10	Cah10	cahirinus	"cahirinus-dimidiatus"	-	-	sequenced, redundant	sequenced, redundant	-	-	Ethiopia	Mentaptap		14.2601	37.4416	Sádlová J., Votýpka J.	this study
E12-S50	Acomys	sp. Cah10	Cah10	cahirinus	"cahirinus-dimidiatus"	-	-	sequenced, redundant	sequenced, redundant	-	-	Ethiopia	Adamiti		14.2145	37.4279	Sádlová J., Votýpka J.	this study
E12-S54	Acomys	sp. Cah10	Cah10	cahirinus	"cahirinus-dimidiatus"	-	-	sequenced, redundant	sequenced, redundant	-	-	Ethiopia	Adamiti		14.2145	37.4279	Sádlová J., Votýpka J.	this study
E12-S58	Acomys	sp. Cah10	Cah10	cahirinus	"cahirinus-dimidiatus"	-	-	sequenced, redundant	sequenced, redundant	-	-	Ethiopia	Geza Adura		14.1941	37.4627	Sádlová J., Votýpka J.	this study
E13-S1	Acomys	sp. Cah10	Cah10	cahirinus	"cahirinus-dimidiatus"	yes	yes	MH045017	-	-	-	Ethiopia	Sheraro		14.3996	37.93	Votýpka J.	this study
E13-S13	Acomys	sp. Cah10	Cah10	cahirinus	"cahirinus-dimidiatus"	yes	-	MH045015	-	-	-	Ethiopia	Sheraro		14.3996	37.93	Votýpka J.	this study
E13-S15	Acomys	sp. Cah10	Cah10	cahirinus	"cahirinus-dimidiatus"	yes	yes	MH045016	-	MH044753	MH044817	Ethiopia	Sheraro		14.3996	37.93	Votýpka J.	this study
E13-S2	Acomys	sp. Cah10	Cah10	cahirinus	"cahirinus-dimidiatus"	yes	-	MH045018	-	-	-	Ethiopia	Sheraro		14.3996	37.93	Votýpka J.	this study
ABC-011	Acomys	chudeaui	Cah11	cahirinus	"cahirinus-dimidiatus"	yes	-	FJ415488.1	FJ415549.1	-	-	Niger	Agadez, Alacess		16.9667	7.98333		Nicolas et al. (2009)
ABC-012	Acomys	chudeaui	Cah11	cahirinus	"cahirinus-dimidiatus"	yes	-	FJ415489.1	FJ415550.1	-	-	Niger	Agadez, Indoudou		17.15	9.15		Nicolas et al. (2009)
ABC-013	Acomys	chudeaui	Cah11	cahirinus	"cahirinus-dimidiatus"	yes	-	FJ415490.1	FJ415551.1	-	-	Mali	Amazan		14.7833	-4.21667		Nicolas et al. (2009)
ABC-014	Acomys	chudeaui	Cah11	cahirinus	"cahirinus-dimidiatus"	yes	-	FJ415491.1	FJ415552.1	-	-	Niger	Aouderas		17.7	8.4		Nicolas et al. (2009)
ABC-015	Acomys	chudeaui	Cah11	cahirinus	"cahirinus-dimidiatus"	yes	-	FJ415492.1	FJ415553.1	-	-	Niger	Aouderas		17.7	8.4		Nicolas et al. (2009)
ABC-016	Acomys	chudeaui	Cah11	cahirinus	"cahirinus-dimidiatus"	yes	-	FJ415493.1	FJ415554.1	-	-	Mauritanie	Aoudjeft		20	-13.0333		Nicolas et al. (2009)
ABC-017	Acomys	chudeaui	Cah11	cahirinus	"cahirinus-dimidiatus"	yes	-	FJ415494.1	FJ415555.1	-	-	Mauritanie	Ayn Ehel Taya		20.3794	-13.3956		Nicolas et al. (2009)
ABC-018	Acomys	chudeaui	Cah11	cahirinus	"cahirinus-dimidiatus"	yes	-	FJ415495.1	FJ415556.1	-	-	Niger	Batchintoulou		14.3667	3.38333		Nicolas et al. (2009)
ABC-019	Acomys	chudeaui	Cah11	cahirinus	"cahirinus-dimidiatus"	yes	-	FJ415496.1	FJ415557.1	-	-	Mali	Dazinga		13.3333	2.41667		Nicolas et al. (2009)
ABC-020	Acomys	chudeaui	Cah11	cahirinus	"cahirinus-dimidiatus"	yes	-	FJ415497.1	FJ415558.1	-	-	Mali	Edjerir		18.2	1.4		Nicolas et al. (2009)
ABC-021	Acomys	chudeaui	Cah11	cahirinus	"cahirinus-dimidiatus"	yes	-	FJ415498.1	FJ415559.1	-	-	Niger	Fachi		18.1167	11.5833		Nicolas et al. (2009)
ABC-022	Acomys	chudeaui	Cah11	cahirinus	"cahirinus-dimidiatus"	yes	-	FJ415499.1	FJ415560.1	-	-	Niger	Fachi		18.1167	11.5833		Nicolas et al. (2009)
ABC-023	Acomys	chudeaui	Cah11	cahirinus	"cahirinus-dimidiatus"	yes	-	FJ415500.1	FJ415561.1	-	-	Mali	Farabougou		14.9333	-6.13333		Nicolas et al. (2009)
ABC-024	Acomys	chudeaui	Cah11	cahirinus	"cahirinus-dimidiatus"	yes	-	FJ415501.1	FJ415562.1	-	-	Mali	Gakou		15.1167	-9.06667		Nicolas et al. (2009)
ABC-025	Acomys	chudeaui	Cah11	cahirinus	"cahirinus-dimidiatus"	yes	-	FJ415502.1	FJ415563.1	-	-	Niger	Gangara		14.6065	8.49767		Nicolas et al. (2009)
ABC-026	Acomys	chudeaui	Cah11	cahirinus	"cahirinus-dimidiatus"	yes	-	FJ415503.1	FJ415564.1	-	-	Niger	Guirmat		17.5667	8.21667		Nicolas et al. (2009)
ABC-027	Acomys	chudeaui	Cah11	cahirinus	"cahirinus-dimidiatus"	yes	-	FJ415504.1	FJ415565.1	-	-	Niger	Guirmat		17.5667	8.21667		Nicolas et al. (2009)
ABC-028	Acomys	chudeaui	Cah11	cahirinus	"cahirinus-dimidiatus"	yes	yes	FJ415505.1	FJ415566.1	-	-	Niger	Hamdara		13.8167	9.78333		Nicolas et al. (2009)
ABC-029	Acomys	chudeaui	Cah11	cahirinus	"cahirinus-dimidiatus"	yes	-	FJ415506.1	FJ415567.1	-	-	Mauritanie	Hamdoun		20.4628	-13.3961		Nicolas et al. (2009)
ABC-030	Acomys	chudeaui	Cah11	cahirinus	"cahirinus-dimidiatus"	yes	-	FJ415507.1	FJ415568.1	-	-	Mauritanie	Hamdoun		20.4628	-13.3961		Nicolas et al. (2009)
ABC-031	Acomys	chudeaui	Cah11	cahirinus	"cahirinus-dimidiatus"	yes	-	FJ415508.1	FJ415569.1	-	-	Mauritanie	Chalkha		16.4167	-9.63333		Nicolas et al. (2009)
ABC-032	Acomys	chudeaui	Cah11	cahirinus	"cahirinus-dimidiatus"	yes	-	FJ415509.1	FJ415570.1	-	-	Niger	Idecle		17.4333	8.53333		Nicolas et al. (2009)
ABC-033	Acomys	chudeaui	Cah11	cahirinus	"cahirinus-dimidiatus"	yes	-	FJ415510.1	FJ415571.1	-	-	Niger	Karma		13.65	1.85		Nicolas et al. (2009)
ABC-034	Acomys	chudeaui	Cah11	cahirinus	"cahirinus-dimidiatus"	yes	-	FJ415511.1	FJ415572.1	-	-	Niger	Karma		13.65	1.85		Nicolas et al. (2009)
ABC-035	Acomys	chudeaui	Cah11	cahirinus	"cahirinus-dimidiatus"	yes	-	FJ415512.1	FJ415573.1	-	-	Niger	Keita		14.75	5.83333		Nicolas et al. (2009)
ABC-036	Acomys	chudeaui	Cah11	cahirinus	"cahirinus-dimidiatus"	yes	-	FJ415513.1	FJ415574.1	-	-	Niger	Niamey		13.5	2.11667		Nicolas et al. (2009)
ABC-037	Acomys	chudeaui	Cah11	cahirinus	"cahirinus-dimidiatus"	yes	-	FJ415514.1	FJ415575.1	-	-	Mali	Niodougou		16	-4.18333		Nicolas et al. (2009)
ABC-038	Acomys	chudeaui	Cah11	cahirinus	"cahirinus-dimidiatus"	yes	-	FJ415515.1	FJ415576.1	-	-	Mauritanie	Oumcreya		16.6333	-9.65		Nicolas et al. (2009)
ABC-039	Acomys	chudeaui	Cah11	cahirinus	"cahirinus-dimidiatus"	yes	-	FJ415516.1	FJ415577.1	-	-	Mauritanie	Oumcreya		16.6333	-9.65		Nicolas et al. (2009)
ABC-040	Acomys	chudeaui	Cah11	cahirinus	"cahirinus-dimidiatus"	yes	-	FJ415517.1	FJ415578.1	-	-	Mauritanie	Oumcreya		16.6333	-9.65		Nicolas et al. (2009)
ABC-041	Acomys	chudeaui	Cah11	cahirinus	"cahirinus-dimidiatus"	yes	-	FJ415518.1	FJ415579.1	-	-	Niger	Ourou		19.1667	7.96667		Nicolas et al. (2009)
ABC-042	Acomys	chudeaui	Cah11	cahirinus	"cahirinus-dimidiatus"	yes	-	FJ415519.1	FJ415580.1	-	-	Mauritanie	Rachid		18.7833	-11.6833		Nicolas et al. (2009)
ABC-043	Acomys	chudeaui	Cah11	cahirinus	"cahirinus-dimidiatus"	yes	-	FJ415520.1	FJ415581.1	-	-	Mauritanie	Rachid		18.7833	-11.6833		Nicolas et al. (2009)
ABC-044	Acomys	chudeaui	Cah11	cahirinus	"cahirinus-dimidiatus"	yes	-	FJ415521.1	FJ415582.1	-	-	Mauritanie	Rachid		18.7833	-11.6833		Nicolas et al. (2009)
ABC-045	Acomys	chudeaui	Cah11	cahirinus	"cahirinus-dimidiatus"	yes	-	FJ415522.1	FJ415583.1	-	-	Mauritanie	Rachid		18.7833	-11.6833		Nicolas et al. (2009)
ABC-046	Acomys	chudeaui	Cah11	cahirinus	"cahirinus-dimidiatus"	yes	-	FJ415523.1	FJ415584.1	-	-	Niger	Sodané		14.3333	6.58333		Nicolas et al. (2009)
ABC-047	Acomys	chudeaui	Cah11	cahirinus	"cahirinus-dimidiatus"	yes	-	FJ415524.1	FJ415585.1	-	-	Niger	Sodané		14.3333	6.58333		Nicolas et al. (2009)
ABC-048	Acomys	chudeaui	Cah11	cahirinus	"cahirinus-dimidiatus"	yes	-	FJ415525.1	FJ415586.1	-	-	Mauritanie	Souegya		20.3264	-13.2192		Nicolas et al. (2009)
ABC-049	Acomys	chudeaui	Cah11	cahirinus	"cahirinus-dimidiatus"	yes	-	FJ415526.1	FJ415587.1	-	-	Mauritanie	Souegya		20.3264	-13.2192		Nicolas et al. (2009)
ABC-050	Acomys	chudeaui	Cah11	cahirinus	"cahirinus-dimidiatus"	yes	-	FJ415527.1	FJ415588.1	-	-	Niger	Sumett		14.9333	2.7		Nicolas et al. (2009)
ABC-051	Acomys	chudeaui	Cah11	cahirinus	"cahirinus-dimidiatus"	yes	-	FJ415528.1	FJ415589.1	-	-	Niger	Tabelot		17.6	8.93333		Nicolas et al. (2009)
ABC-052	Acomys	chudeaui	Cah11	cahirinus	"cahirinus-dimidiatus"	yes	-	FJ415529.1	FJ415590.1	-	-	Mali	Terarabat		19.4	1.23333		Nicolas et al. (2009)
ABC-053	Acomys	chudeaui	Cah11	cahirinus	"cahirinus-dimidiatus"	yes	-	FJ415530.1	FJ415591.1	-	-	Mali	Terarabat		19.4	1.23333		Nicolas et al. (2009)
ABC-054	Acomys	chudeaui	Cah11	cahirinus	"cahirinus-dimidiatus"	yes	-	FJ415531.1	FJ415592.1	-	-	Mali	Tessalit		20.1833	1		Nicolas et al. (2009)
ABC-055	Acomys	chudeaui	Cah11	cahirinus	"cahirinus-dimidiatus"	yes	-	FJ415532.1	FJ415593.1	-	-	Niger	Tiloa		15.15	2.06667		Nicolas et al. (2009)
ABC-056	Acomys	chudeaui	Cah11	cahirinus	"cahirinus-dimidiatus"	yes	-	FJ415533.1	FJ415594.1	-	-	Niger	Tiloa		15.15	2.06667		Nicolas et al. (2009)
ABC-057	Acomys	chudeaui	Cah11	cahirinus	"cahirinus-dimidiatus"	yes	-	FJ415534.1	FJ415595.1	-	-	Niger	Timia		18.0833	8.75		Nicolas et al. (2009)
ABC-058	Acomys	chudeaui	Cah11	cahirinus	"cahirinus-dimidiatus"	yes	-	FJ415535.1	-	-	-	Niger	Timia		18.0833	8.75		Nicolas et al. (2009)
ABC-059	Acomys	chudeaui	Cah11	cahirinus	"cahirinus-dimidiatus"	yes	-	FJ415536.1	-	-	-	Niger	Timia		18.0833	8.75		Nicolas et al. (2009)
ABC-060	Acomys	chudeaui	Cah11	cahirinus	"cahirinus-dimidiatus"	yes	-	FJ415537.1	-	-	-	Niger	Tondibia		13.5667	2.01667		Nicolas et al. (2009)
ABC-061	Acomys	chudeaui	Cah11	cahirinus	"cahirinus-dimidiatus"	yes	-	FJ415538.1	-	-	-	Niger	Tondibia		13.5667	2.01667		Nicolas et al. (2009)
AJ012021	Acomys	chudeaui	Cah11	cahirinus	"cahirinus-dimidiatus"	-	-	AJ012021	-	-	-	Mali	Dazinga	Gautun J.-C., 97-173	13.8521	18.9364		Barome et al. (2000)
VV1998-087	Acomys	chudeaui	Cah11	cahirinus	"cahirinus-dimidiatus"	yes	yes	MH045006	-	MH044755	MH044822	Niger	Mont Baguezan	VV1998-087	17.6705	8.79804	MNHN	this study
X96996	Acomys	chudeaui	Cah11	cahirinus	"cahirinus-dimidiatus"	-	-	X96996	-	-	-	Niger	Hamdara		13.8167	9.78333		Barome et al. (1998)
Z96052	Acomys	chudeaui	Cah11	cahirinus	"cahirinus-dimidiatus"	-	-	Z96052	-	-	-	Niger	Karma		13.65	1.85		Barome et al. (1998)
Z96053	Acomys	chudeaui	Cah11	cahirinus	"cahirinus-dimidiatus"	-	-	Z96053	-	-	-	Mali	Amazan		14.7833	-4.21667		Barome et al. (1998)
601474	Acomys	louisae	Dji	cahirinus	"Djibuti"	yes	yes	MH044903	-	-	MH044805	Djibuti	Arta Region, ca. 5.5 km SW Balbala, Ambouli River	USNM 601474	11.519	43.098	Peurach S. C.	this study
601476	Acomys	louisae	Dji	cahirinus	"Djibuti"	yes	-	MH044904	-	-	-	Djibuti	Arta Region, ca. 5.5 km SW Balbala, Ambouli River	USNM 601476	11.519	43.098	Peurach S. C.	this study
602643	Acomys	louisae	Dji	cahirinus	"Djibuti"	yes	-	MH044902	-	-	MH044806	Djibuti	Djibouti Region, Ambouli, Camp Lemonnier, E of, coast	USNM 602643	11.541	43.181	McDonough M.	this study
LAV2203	Acomys	louisae	Dji	cahirinus	"Djibuti"	-	-	-	-	MH044736	-	Ethiopia	Dera Park	ZMMU_S-190531	8.33861	39.3278	Lavrenchenko L.	this study
LAV2211	Acomys	louisae	Dji	cahirinus	"Djibuti"	yes	-	MH044900	-	MH044735	-	Ethiopia	Dera Park	ZMMU_S-190401	8.33861	39.3278	Lavrenchenko L.	this study
LAV2229	Acomys	louisae	Dji	cahirinus	"Djibuti"	yes	yes	MH044901	-	MH044737	-	Ethiopia	Dera Park	ZMMU_S-190406	8.33861	39.3278	Lavrenchenko L.	this study
ETH0054	Acomys	sp. C	Ign1	cahirinus	"ignitus"	yes	yes	MH045020	MH044850	MH044747	MH044813	Ethiopia	Babile Elephant Sanctuary		9.12022	42.2573	Šumbera R., Bryja J., Kaňuch P., Meheretu Y.	this study
ETH0055	Acomys	sp. C	Ign1	cahirinus	"ignitus"	yes	yes	MH045021	MH044851	MH044746	MH044815	Ethiopia	Babile Elephant Sanctuary		9.12022	42.2573	Šumbera R., Bryja J., Kaňuch P., Meheretu Y.	this study
ETH0056	Acomys	sp. C	Ign1	cahirinus	"ignitus"	yes	-	MH045019	MH044852	-	-	Ethiopia	Babile Elephant Sanctuary		9.1135	42.2597	Šumbera R., Bryja J., Kaňuch P., Meheretu Y.	this study
LAV1679	Acomys	sp. C	Ign1	cahirinus	"ignitus"	yes	-	MH045024	-	-	-	Ethiopia	Babile Elephant Sanctuary	ZMMU_S-184277	9.01528	42.2697	Lavrenchenko L.	this study
LAV1693	Acomys	sp. C	Ign1	cahirinus	"ignitus"	yes	-	MH045022	-	-	-	Ethiopia	Babile Elephant Sanctuary	ZMMU_S-184278	9.01528	42.2697	Lavrenchenko L.	this study
LAV1696	Acomys	sp. C	Ign1	cahirinus	"ignitus"	yes	-	MH045025	-	MH044749	-	Ethiopia	Babile Elephant Sanctuary	ZMMU_S-184279	9.01528	42.2697	Lavrenchenko L.	this study
LAV1708	Acomys	sp. C	Ign1	cahirinus	"ignitus"	yes	yes	MH045023	-	MH044748	MH044816	Ethiopia	Babile Elephant Sanctuary	ZMMU_S-184280	9.01528	42.2697	Lavrenchenko L.	this study
ETH1018	Acomys	sp. Ign2	Ign2	cahirinus	"ignitus"	yes	yes	MH044971	MH044859	MH044743	MH044807	Ethiopia	Sof Omar caves		6.9057	40.8487	Šklíba J., Vlasatá T., Hrouzková E.	this study
ETH1020	Acomys	sp. Ign2	Ign2	cahirinus	"ignitus"	yes	yes	MH044972	MH044860	MH044734	MH044808	Ethiopia	Sof Omar caves		6.9057	40.8487	Šklíba J., Vlasatá T., Hrouzková E.	this study
ETH1033	Acomys	sp. Ign2	Ign2	cahirinus	"ignitus"	-	-	-	sequenced, redundant	-	-	Ethiopia	Imi		6.4643	42.129	Šklíba J., Vlasatá T., Hrouzková E.	this study
ETH1034	Acomys	sp. Ign2	Ign2	cahirinus	"ignitus"	-	-	-	sequenced, redundant	-	-	Ethiopia	Imi		6.4643	42.129	Šklíba J., Vlasatá T., Hrouzková E.	this study
ETH1035	Acomys	sp. Ign2	Ign2	cahirinus	"ignitus"	-	-	-	sequenced, redundant	-	-	Ethiopia	Imi		6.4643	42.129	Šklíba J., Vlasatá T., Hrouzková E.	this study
ETH1036	Acomys	sp. Ign2	Ign2	cahirinus	"ignitus"	-	-	-	sequenced, redundant	-	-	Ethiopia	Imi		6.4643	42.129	Šklíba J., Vlasatá T., Hrouzková E.	this study
ETH1037	Acomys	sp. Ign2	Ign2	cahirinus	"ignitus"	yes	-	MH044969	MH044861	-	MH044811	Ethiopia	Imi		6.4643	42.129	Šklíba J., Vlasatá T., Hrouzková E.	this study
ETH1038	Acomys	sp. Ign2	Ign2	cahirinus	"ignitus"	-	-	-	sequenced, redundant	-	-	Ethiopia	Imi		6.4643	42.129	Šklíba J., Vlasatá T., Hrouzková E.	this study
ETH1058	Acomys	sp. Ign2	Ign2	cahirinus	"ignitus"	yes	yes	MH044970	MH044863	MH044763	MH044802	Ethiopia	Imi		6.43137	42.132	Šklíba J., Vlasatá T., Hrouzková E.	this study
ETH1061	Acomys	sp. Ign2	Ign2	cahirinus	"ignitus"	-	-	-	sequenced, redundant	-	-	Ethiopia	Imi		6.4643	42.129	Šklíba J., Vlasatá T., Hrouzková E.	this study
ETH1062	Acomys	sp. Ign2	Ign2	cahirinus	"ignitus"	-	-	-	sequenced, redundant	-	-	Ethiopia	Imi		6.4643	42.129	Šklíba J., Vlasatá T., Hrouzková E.	this study
JN247674.1	Acomys	ignitus	Ign3	cahirinus	"ignitus"	yes	-	JN247674.1	-	-	-	Tanzania	Same	RMCA Vert 96.037-M-4929	-4.06667	37.733		Verheyen et al. (2011)
KE013	Acomys	ignitus	Ign3	cahirinus	"ignitus"	yes	-	MH044967	MH044872	-	-	Kenya	Namanga		-2.5088	36.8418	Šumbera R., Bryja J., Šafarčíková S.	this study
KE519	Acomys	ignitus	Ign3	cahirinus	"ignitus"	yes	yes	MH044968	MH044875	MH044756	MH044812	Kenya	Tsavo West NP		-2.747	38.133	Šumbera R., Konečný A., Šafarčíková S.	this study
KE625	Acomys	ignitus	Ign3	cahirinus	"ignitus"	yes	yes	MH044966	MH044876	MH044752	MH044803	Kenya	Gede		-3.309	40.018	Šumbera R., Konečný A., Šafarčíková S.	this study
KR089012.1	Acomys	ignitus	Ign3	cahirinus	"ignitus"	yes	-	KR089012.1	-	-	-			H 767	NA	NA		Alhajeri et al. (2015); incorrectly mentioned as A. percivali
Z96063	Acomys	ignitus	Ign3	cahirinus	"ignitus"	yes	-	Z96063	-	-	-	Kenya	Kwale district		-4.3	39.5833		Barome et al. (1998)
Z96064	Acomys	ignitus	Ign3	cahirinus	"ignitus"	yes	-	Z96064	-	-	-	Kenya	Machakos dstrict		-2.31666	38.1167		Barome et al. (1998)
ET104	Acomys	kempi	Ign4	cahirinus	"ignitus"	yes	-	MH045034	-	-	-	Ethiopia	Abaroba, 7 km SE of Konso		5.28333	37.466	Sádlová J., Frynta D.	this study
ETH0332	Acomys	kempi	Ign4	cahirinus	"ignitus"	yes	yes	MH045033	MH044855	MH044744	MH044809	Ethiopia	Turmi		4.93282	36.5692	Šumbera R., Bryja J., Kaňuch P., Meheretu Y.	this study
ETH0333	Acomys	kempi	Ign4	cahirinus	"ignitus"	-	-	-	sequenced, redundant	-	-	Ethiopia	Turmi		4.93282	36.5692	Šumbera R., Bryja J., Kaňuch P., Meheretu Y.	this study
ETH0334	Acomys	kempi	Ign4	cahirinus	"ignitus"	-	-	sequenced, redundant	-	-	-	Ethiopia	Konso		5.34557	37.4385	Šumbera R., Bryja J., Kaňuch P., Meheretu Y.	this study
ETH0390	Acomys	kempi	Ign4	cahirinus	"ignitus"	yes	yes	MH045027	MH044856	MH044745	MH044810	Ethiopia	Yabelo Wildlife Sanctuary		4.96243	38.2068	Šumbera R., Bryja J., Kaňuch P., Meheretu Y.	this study
ETH1047	Acomys	kempi	Ign4	cahirinus	"ignitus"	-	-	-	sequenced, redundant	-	-	Ethiopia	El Kere		5.8561	42.0869	Šumbera R., Bryja J., Kaňuch P., Meheretu Y.	this study
ETH1048	Acomys	kempi	Ign4	cahirinus	"ignitus"	-	-	-	sequenced, redundant	-	-	Ethiopia	El Kere		5.8561	42.0869	Šumbera R., Bryja J., Kaňuch P., Meheretu Y.	this study
ETH1049	Acomys	kempi	Ign4	cahirinus	"ignitus"	-	-	-	sequenced, redundant	-	-	Ethiopia	El Kere		5.8561	42.0869	Šumbera R., Bryja J., Kaňuch P., Meheretu Y.	this study
ETH1050	Acomys	kempi	Ign4	cahirinus	"ignitus"	-	-	-	sequenced, redundant	-	-	Ethiopia	El Kere		5.8561	42.0869	Šumbera R., Bryja J., Kaňuch P., Meheretu Y.	this study
ETH1067	Acomys	kempi	Ign4	cahirinus	"ignitus"	-	-	-	sequenced, redundant	-	-	Ethiopia	Gerelle NP		4.7631	39.2401	Šumbera R., Bryja J., Kaňuch P., Meheretu Y.	this study
ETH1071	Acomys	kempi	Ign4	cahirinus	"ignitus"	-	-	-	sequenced, redundant	-	-	Ethiopia	Gerelle NP		4.7631	39.2401	Šumbera R., Bryja J., Kaňuch P., Meheretu Y.	this study
ETH1072	Acomys	kempi	Ign4	cahirinus	"ignitus"	-	-	-	sequenced, redundant	-	-	Ethiopia	Gerelle NP		4.7631	39.2401	Šumbera R., Bryja J., Kaňuch P., Meheretu Y.	this study
ETH1082	Acomys	kempi	Ign4	cahirinus	"ignitus"	-	-	-	sequenced, redundant	-	-	Ethiopia	Gerelle NP		4.7631	39.2401	Šumbera R., Bryja J., Kaňuch P., Meheretu Y.	this study
ETH1083	Acomys	kempi	Ign4	cahirinus	"ignitus"	-	-	-	sequenced, redundant	-	-	Ethiopia	Gerelle NP		4.7631	39.2401	Šumbera R., Bryja J., Kaňuch P., Meheretu Y.	this study
K4_095	Acomys	kempi	Ign4	cahirinus	"ignitus"	-	-	-	sequenced, redundant	-	-	Kenya	Huri hills		3.3	37.65	Modrý D.	this study
K4_108	Acomys	kempi	Ign4	cahirinus	"ignitus"	-	-	-	sequenced, redundant	-	-	Kenya	Huri		3.36667	37.7333	Modrý D.	this study
K4_110	Acomys	kempi	Ign4	cahirinus	"ignitus"	-	-	-	sequenced, redundant	-	-	Kenya	Huri		3.36667	37.7333	Modrý D.	this study
K4_139	Acomys	kempi	Ign4	cahirinus	"ignitus"	-	-	sequenced, redundant	sequenced, redundant	-	-	Kenya	Forole		3.7	37.9667	Modrý D.	this study
K4_152	Acomys	kempi	Ign4	cahirinus	"ignitus"	-	-	-	sequenced, redundant	-	-	Kenya	Huri hills		3.55	37.8	Modrý D.	this study
K4_156	Acomys	kempi	Ign4	cahirinus	"ignitus"	-	-	-	sequenced, redundant	-	-	Kenya	Huri hills		3.55	37.8	Modrý D.	this study
K4_255	Acomys	kempi	Ign4	cahirinus	"ignitus"	-	-	sequenced, redundant	sequenced, redundant	-	-	Kenya	South Horr		2.08333	36.9	Modrý D.	this study
KE060	Acomys	kempi	Ign4	cahirinus	"ignitus"	-	-	-	sequenced, redundant	-	-	Kenya	Wamba		0.9964	37.3294	Šumbera R., Bryja J., Šafarčíková S.	this study
KE061	Acomys	kempi	Ign4	cahirinus	"ignitus"	-	-	-	sequenced, redundant	-	-	Kenya	Wamba		0.9964	37.3294	Šumbera R., Bryja J., Šafarčíková S.	this study
KE062	Acomys	kempi	Ign4	cahirinus	"ignitus"	-	-	-	sequenced, redundant	-	-	Kenya	Wamba		0.9964	37.3294	Šumbera R., Bryja J., Šafarčíková S.	this study
KE063	Acomys	kempi	Ign4	cahirinus	"ignitus"	-	-	-	sequenced, redundant	-	-	Kenya	Wamba		0.9964	37.3294	Šumbera R., Bryja J., Šafarčíková S.	this study
KE064	Acomys	kempi	Ign4	cahirinus	"ignitus"	-	-	-	sequenced, redundant	-	-	Kenya	Wamba		0.9964	37.3294	Šumbera R., Bryja J., Šafarčíková S.	this study
KE065	Acomys	kempi	Ign4	cahirinus	"ignitus"	-	-	-	sequenced, redundant	-	-	Kenya	Wamba		0.9964	37.3294	Šumbera R., Bryja J., Šafarčíková S.	this study
KE067	Acomys	kempi	Ign4	cahirinus	"ignitus"	-	-	-	sequenced, redundant	-	-	Kenya	Wamba		0.9964	37.3294	Šumbera R., Bryja J., Šafarčíková S.	this study
KE070	Acomys	kempi	Ign4	cahirinus	"ignitus"	-	-	-	sequenced, redundant	-	-	Kenya	Wamba		0.9458	37.294	Šumbera R., Bryja J., Šafarčíková S.	this study
KE072	Acomys	kempi	Ign4	cahirinus	"ignitus"	-	-	-	sequenced, redundant	-	-	Kenya	Wamba		0.9458	37.294	Šumbera R., Bryja J., Šafarčíková S.	this study
KE074	Acomys	kempi	Ign4	cahirinus	"ignitus"	yes	-	MH045036	-	-	-	Kenya	Wamba		0.9458	37.294	Šumbera R., Bryja J., Šafarčíková S.	this study
KE075	Acomys	kempi	Ign4	cahirinus	"ignitus"	yes	-	MH045044	-	-	-	Kenya	Wamba		0.9458	37.294	Šumbera R., Bryja J., Šafarčíková S.	this study
KE076	Acomys	kempi	Ign4	cahirinus	"ignitus"	-	-	sequenced, redundant	-	-	-	Kenya	Wamba		0.9458	37.294	Šumbera R., Bryja J., Šafarčíková S.	this study
KE078	Acomys	kempi	Ign4	cahirinus	"ignitus"	-	-	-	sequenced, redundant	-	-	Kenya	Wamba		0.9458	37.294	Šumbera R., Bryja J., Šafarčíková S.	this study
KE081	Acomys	kempi	Ign4	cahirinus	"ignitus"	-	-	-	sequenced, redundant	-	-	Kenya	Wamba		0.9964	37.3294	Šumbera R., Bryja J., Šafarčíková S.	this study
KE084	Acomys	kempi	Ign4	cahirinus	"ignitus"	-	-	-	sequenced, redundant	-	-	Kenya	Wamba		0.9458	37.294	Šumbera R., Bryja J., Šafarčíková S.	this study
KE085	Acomys	kempi	Ign4	cahirinus	"ignitus"	-	-	-	sequenced, redundant	-	-	Kenya	Wamba		0.9458	37.294	Šumbera R., Bryja J., Šafarčíková S.	this study
KE089	Acomys	kempi	Ign4	cahirinus	"ignitus"	yes	-	MH045045	-	-	-	Kenya	Wamba		0.9736	37.3426	Šumbera R., Bryja J., Šafarčíková S.	this study
KE111	Acomys	kempi	Ign4	cahirinus	"ignitus"	yes	-	MH045030	-	-	-	Kenya	Marsabit NP		2.2572	37.9332	Šumbera R., Bryja J., Šafarčíková S.	this study
KE124	Acomys	kempi	Ign4	cahirinus	"ignitus"	-	-	-	sequenced, redundant	-	-	Kenya	Marsabit NP		2.3269	37.9514	Šumbera R., Bryja J., Šafarčíková S.	this study
KE125	Acomys	kempi	Ign4	cahirinus	"ignitus"	yes	-	MH045031	-	-	-	Kenya	Marsabit NP		2.3269	37.9514	Šumbera R., Bryja J., Šafarčíková S.	this study
KE126	Acomys	kempi	Ign4	cahirinus	"ignitus"	-	-	-	sequenced, redundant	-	-	Kenya	Marsabit NP		2.3269	37.9514	Šumbera R., Bryja J., Šafarčíková S.	this study
KE127	Acomys	kempi	Ign4	cahirinus	"ignitus"	-	-	-	sequenced, redundant	-	-	Kenya	Marsabit NP		2.3269	37.9514	Šumbera R., Bryja J., Šafarčíková S.	this study
KE128	Acomys	kempi	Ign4	cahirinus	"ignitus"	-	-	-	sequenced, redundant	-	-	Kenya	Marsabit NP		2.3269	37.9514	Šumbera R., Bryja J., Šafarčíková S.	this study
KE132	Acomys	kempi	Ign4	cahirinus	"ignitus"	-	-	-	sequenced, redundant	-	-	Kenya	Marsabit NP		2.3269	37.9514	Šumbera R., Bryja J., Šafarčíková S.	this study
KE136	Acomys	kempi	Ign4	cahirinus	"ignitus"	yes	-	MH045032	-	-	-	Kenya	Marsabit NP		2.3269	37.9514	Šumbera R., Bryja J., Šafarčíková S.	this study
KE137	Acomys	kempi	Ign4	cahirinus	"ignitus"	-	-	-	sequenced, redundant	-	-	Kenya	Marsabit NP		2.2572	37.9332	Šumbera R., Bryja J., Šafarčíková S.	this study
KE138	Acomys	kempi	Ign4	cahirinus	"ignitus"	-	-	-	sequenced, redundant	-	-	Kenya	Marsabit NP		2.2572	37.9332	Šumbera R., Bryja J., Šafarčíková S.	this study
KE142	Acomys	kempi	Ign4	cahirinus	"ignitus"	yes	-	MH045039	-	-	-	Kenya	South Horr		2.1038	36.8931	Šumbera R., Bryja J., Šafarčíková S.	this study
KE143	Acomys	kempi	Ign4	cahirinus	"ignitus"	-	-	-	sequenced, redundant	-	-	Kenya	South Horr		2.1038	36.8931	Šumbera R., Bryja J., Šafarčíková S.	this study
KE144	Acomys	kempi	Ign4	cahirinus	"ignitus"	yes	-	MH045040	-	-	-	Kenya	South Horr		2.1038	36.8931	Šumbera R., Bryja J., Šafarčíková S.	this study
KE149	Acomys	kempi	Ign4	cahirinus	"ignitus"	-	-	-	sequenced, redundant	-	-	Kenya	South Horr		2.1038	36.8931	Šumbera R., Bryja J., Šafarčíková S.	this study
KE150	Acomys	kempi	Ign4	cahirinus	"ignitus"	-	-	-	sequenced, redundant	-	-	Kenya	South Horr		2.1038	36.8931	Šumbera R., Bryja J., Šafarčíková S.	this study
KE151	Acomys	kempi	Ign4	cahirinus	"ignitus"	yes	-	MH045038	-	-	-	Kenya	South Horr		2.0973	36.8992	Šumbera R., Bryja J., Šafarčíková S.	this study
KE153	Acomys	kempi	Ign4	cahirinus	"ignitus"	-	-	-	sequenced, redundant	-	-	Kenya	South Horr		2.0988	36.9054	Šumbera R., Bryja J., Šafarčíková S.	this study
KE154	Acomys	kempi	Ign4	cahirinus	"ignitus"	-	-	-	sequenced, redundant	-	-	Kenya	South Horr		2.0988	36.9054	Šumbera R., Bryja J., Šafarčíková S.	this study
KE809	Acomys	kempi	Ign4	cahirinus	"ignitus"	-	-	-	sequenced, redundant	-	-	Kenya	Marigat		0.4887	35.9209	Šumbera R., Konečný A., Šafarčíková S.	this study
KE810	Acomys	kempi	Ign4	cahirinus	"ignitus"	-	-	-	sequenced, redundant	-	-	Kenya	Marigat		0.4887	35.9209	Šumbera R., Konečný A., Šafarčíková S.	this study
KE811	Acomys	kempi	Ign4	cahirinus	"ignitus"	-	-	-	sequenced, redundant	-	-	Kenya	Marigat		0.4887	35.9209	Šumbera R., Konečný A., Šafarčíková S.	this study
KE814	Acomys	kempi	Ign4	cahirinus	"ignitus"	-	-	-	sequenced, redundant	-	-	Kenya	Marigat		0.4887	35.9209	Šumbera R., Konečný A., Šafarčíková S.	this study
KE815	Acomys	kempi	Ign4	cahirinus	"ignitus"	-	-	-	sequenced, redundant	-	-	Kenya	Marigat, Egerton University Field Station		0.4887	35.9209	Šumbera R., Konečný A., Šafarčíková S.	this study
KE818	Acomys	kempi	Ign4	cahirinus	"ignitus"	-	-	-	sequenced, redundant	-	-	Kenya	Marigat		0.4887	35.9209	Šumbera R., Konečný A., Šafarčíková S.	this study
KE821	Acomys	kempi	Ign4	cahirinus	"ignitus"	-	-	-	sequenced, redundant	-	-	Kenya	Marigat		0.4887	35.9209	Šumbera R., Konečný A., Šafarčíková S.	this study
KE824	Acomys	kempi	Ign4	cahirinus	"ignitus"	yes	yes	MH045035	MH044880	MH044750	MH044814	Kenya	Marigat, Egerton University Field Station		0.4887	35.9209	Šumbera R., Konečný A., Šafarčíková S.	this study
KE883	Acomys	kempi	Ign4	cahirinus	"ignitus"	yes	-	MH045042	-	MH044751	-	Kenya	Meru NP		0.132	38.1366	Šumbera R., Konečný A., Šafarčíková S.	this study
KE886	Acomys	kempi	Ign4	cahirinus	"ignitus"	-	-	-	sequenced, redundant	-	-	Kenya	Meru NP		0.132	38.1366	Šumbera R., Konečný A., Šafarčíková S.	this study
KE887	Acomys	kempi	Ign4	cahirinus	"ignitus"	-	-	-	sequenced, redundant	-	-	Kenya	Meru NP		0.231	38.1648	Šumbera R., Konečný A., Šafarčíková S.	this study
KE888	Acomys	kempi	Ign4	cahirinus	"ignitus"	yes	-	MH045041	-	-	-	Kenya	Meru NP		0.132	38.1366	Šumbera R., Konečný A., Šafarčíková S.	this study
KE889	Acomys	kempi	Ign4	cahirinus	"ignitus"	yes	-	MH045043	-	-	-	Kenya	Meru NP		0.132	38.1366	Šumbera R., Konečný A., Šafarčíková S.	this study
KE906	Acomys	kempi	Ign4	cahirinus	"ignitus"	yes	-	MH045037	-	-	-	Kenya	Dol Dol		0.4126	37.1911	Šumbera R., Konečný A., Šafarčíková S.	this study
LAV2919	Acomys	kempi	Ign4	cahirinus	"ignitus"	-	-	sequenced, redundant	-	-	-	Ethiopia	Borena NP	ZMMU_S-197763	4.54683	38.2791	Lavrenchenko L.	this study
LAV2925	Acomys	kempi	Ign4	cahirinus	"ignitus"	-	-	sequenced, redundant	-	-	-	Ethiopia	Borena NP	ZMMU_S-197764	4.54683	38.2791	Lavrenchenko L.	this study
LAV2933	Acomys	kempi	Ign4	cahirinus	"ignitus"	yes	-	MH045028	-	-	-	Ethiopia	Borena NP	ZMMU_S-197768	4.54683	38.2791	Lavrenchenko L.	this study
LAV2938	Acomys	kempi	Ign4	cahirinus	"ignitus"	yes	-	MH045029	-	-	-	Ethiopia	Borena NP	ZMMU_S-197769	4.54683	38.2791	Lavrenchenko L.	this study
LAV2947	Acomys	kempi	Ign4	cahirinus	"ignitus"	-	-	sequenced, redundant	-	-	-	Ethiopia	Borena NP	ZMMU_S-197772	4.54683	38.2791	Lavrenchenko L.	this study
LAV2948	Acomys	kempi	Ign4	cahirinus	"ignitus"	-	-	sequenced, redundant	-	-	-	Ethiopia	Borena NP	ZMMU_S-197773	4.54683	38.2791	Lavrenchenko L.	this study
LAV2952	Acomys	kempi	Ign4	cahirinus	"ignitus"	-	-	sequenced, redundant	-	-	-	Ethiopia	Borena NP	ZMMU_S-197774	4.54683	38.2791	Lavrenchenko L.	this study
LAV2988	Acomys	kempi	Ign4	cahirinus	"ignitus"	-	-	sequenced, redundant	-	-	-	Ethiopia	Borena NP	ZMMU_S-197778	4.54683	38.2791	Lavrenchenko L.	this study
LAV3010	Acomys	kempi	Ign4	cahirinus	"ignitus"	-	-	sequenced, redundant	-	-	-	Ethiopia	Borena NP	ZMMU_S-197781	4.54683	38.2791	Lavrenchenko L.	this study
LAV3024	Acomys	kempi	Ign4	cahirinus	"ignitus"	-	-	sequenced, redundant	-	-	-	Ethiopia	Borena NP	ZMMU_S-197783	4.54683	38.2791	Lavrenchenko L.	this study
LAV3065	Acomys	kempi	Ign4	cahirinus	"ignitus"	-	-	sequenced, redundant	-	-	-	Ethiopia	Borena NP	ZMMU_S-197785	4.54683	38.2791	Lavrenchenko L.	this study
LAV3126	Acomys	kempi	Ign4	cahirinus	"ignitus"	yes	-	MH045026	-	-	-	Ethiopia	Borena NP-Megady block	ZMMU_S-198015	3.93194	38.2611	Lavrenchenko L.	this study
LAV3163	Acomys	kempi	Ign4	cahirinus	"ignitus"	-	-	sequenced, redundant	-	-	-	Ethiopia	Borena NP-Megady block	ZMMU_S-198016	3.91889	38.2583	Lavrenchenko L.	this study
ABC-008	Acomys	russatus	Rus	russatus		yes	-	FJ415485.1	FJ415546.1	MH044732	-	Israel		VV1996-031	NA	NA		Nicolas et al. (2009), this study
LEW	Acomys	russatus	Rus	russatus		-	-	sequenced, redundant	MH044881	-	-	Jordan	Al-Wisad-Heber		31.8333	38.1333	Modrý D.	Frynta et al. (2010), this study
RUS2	Acomys	russatus	Rus	russatus		yes	yes	MH044905	MH044885	MH044733	MH044788	Jordan	Wadi Ramm		29.6	35.4	Modrý D.	Frynta et al. (2010), this study
Z96065	Acomys	russatus	Rus	russatus		yes	-	Z96065	-	-	-	Israel	En Gedi		31.45	35.3833		Barome et al. (1998)
Z96066	Acomys	russatus	Rus	russatus		yes	yes	Z96066	-	-	-	Jordan	Lava Hills, South of Azraq ed Druz		31.833	36.833		Barome et al. (1998)
ABC-10	Acomys	muzei	Muz	spinosissimus		yes	-	FJ415487.1	FJ415548.1	-	-	Malawi	Mwenerondo	VV1999-162	-9.9	33.55		Nicolas et al. (2009)
AJ010556	Acomys	muzei	Muz	spinosissimus		yes	-	AJ010556	-	-	-	Malawi	Mwenerondo		-9.9	33.55		Barome et al. (2000)
AM409396	Acomys	muzei	Muz	spinosissimus		-	-	AM409396	-	-	-	Tanzania	Zoissa	TZ54	-5.4	36.25		Colangelo et al., (2007)
JN247678.1	Acomys	muzei	Muz	spinosissimus		yes	-	JN247678.1	-	-	-	Tanzania	-	RMCA Vert a6.021-M-1497	NA	NA		Verheyen et al. (2011)
JN247679.1	Acomys	muzei	Muz	spinosissimus		yes	-	JN247679.1	-	-	-	Tanzania	Mweyembe	RMCA Vert 96.037.M.5030	-7.38	34.55		Verheyen et al. (2011)
JN247693.1	Acomys	muzei	Muz	spinosissimus		yes	-	JN247693.1	-	-	-	Tanzania	Magangwe	RMCA Vert 96.037.M.5026	-7.45	34.15		Verheyen et al. (2011)
JN247694	Acomys	muzei	Muz	spinosissimus		-	-	JN247694.1	-	-	-	Tanzania	Magangwe	RMCA Vert 96.037.M.5024	-7.45	34.15		Verheyen et al. (2011)
JN247695.1	Acomys	muzei	Muz	spinosissimus		-	-	JN247695.1	-	-	-	Tanzania	Magangwe	RMCA Vert 96.037.M.5023	-7.45	34.15		Verheyen et al. (2011)
JN247696.1	Acomys	muzei	Muz	spinosissimus		yes	-	JN247696.1	-	-	-	Tanzania	Muze	RMCA Vert 96.037.M.5068	-7.7	31.5667		Verheyen et al. (2011)
JN247697	Acomys	muzei	Muz	spinosissimus		-	-	JN247697.1	-	-	-	Tanzania	Muze	RMCA Vert 96.037.M.5069	-7.7	31.5667		Verheyen et al. (2011)
JN247698.1	Acomys	muzei	Muz	spinosissimus		yes	-	JN247698.1	-	-	-	Tanzania	Muze	RMCA Vert 96.037.M.5070	-7.7	31.5667		Verheyen et al. (2011)
JN247699.1	Acomys	muzei	Muz	spinosissimus		-	-	JN247699.1	-	-	-	Tanzania	Muze	RMCA Vert 96.037.M.5074	-7.7	31.5667		Verheyen et al. (2011)
JN247700.1	Acomys	muzei	Muz	spinosissimus		-	-	JN247700.1	-	-	-	Tanzania	Muze	RMCA Vert 96.037.M.5075	-7.7	31.5667		Verheyen et al. (2011)
JN247701.1	Acomys	muzei	Muz	spinosissimus		yes	-	JN247701.1	-	-	-	Tanzania	Mtowisa	RMCA Vert 96.037.M.5086	-8.04	31.55		Verheyen et al. (2011)
JN247702.1	Acomys	muzei	Muz	spinosissimus		yes	-	JN247702.1	-	-	-	Tanzania	-	RMCA Vert a6.021-M-1496	NA	NA		Verheyen et al. (2011)
JN247703	Acomys	muzei	Muz	spinosissimus		yes	-	JN247703	-	-	-	Tanzania	Kanyelele	RUCA 1577	-2.6667	33.1167		Verheyen et al. (2011)
JN247704	Acomys	muzei	Muz	spinosissimus		-	-	JN247704	-	-	-	Tanzania	Kanyelele	RUCA 1787	-2.6667	33.1167		Verheyen et al. (2011)
JN247705	Acomys	muzei	Muz	spinosissimus		-	-	JN247705	-	-	-	Tanzania	Kanyelele	RMCA Vert 96.037.M.4957	-2.38	33.08		Verheyen et al. (2011)
JN247706	Acomys	muzei	Muz	spinosissimus		-	-	JN247706	-	-	-	Tanzania	Kanyelele	RMCA Vert 96.037.M.4956	-2.38	33.08		Verheyen et al. (2011)
JN247707.1	Acomys	muzei	Muz	spinosissimus		-	-	JN247707.1	-	-	-	Tanzania	Kanyelele	RUCA 1643	-2.6667	33.1167		Verheyen et al. (2011)
JN247708.1	Acomys	muzei	Muz	spinosissimus		-	-	JN247708.1	-	-	-	Tanzania	Kanyelele	RUCA 1782	-2.6667	33.1167		Verheyen et al. (2011)
JN247709	Acomys	muzei	Muz	spinosissimus		-	-	JN247709.1	-	-	-	Tanzania	Kanyelele	RMCA Vert 96.037.M.4960	-2.6667	33.1167		Verheyen et al. (2011)
JS026	Acomys	muzei	Muz	spinosissimus		yes	-	MH044893	-	-	-	Zambia	Lusaka East FR		-15.4574	28.4243	Šklíba J., Konvičková H.	this study
KR089013	Acomys	muzei	Muz	spinosissimus		yes	-	KR089013.1	-	-	-	Malawi	1.6 km SE Chinunka	FMNH:196233	-9.65	33.3655		Alhajeri et al. (2015)
M8x0220	Acomys	muzei	Muz	spinosissimus		yes	-	MG434381	-	-	-	Malawi	Ntchisi		-13.3814	34.0031	Šumbera R., Šklíba J., Lövy M.	Petružela et al. (in press)
M8x0270	Acomys	muzei	Muz	spinosissimus		yes	-	MG434382	-	-	-	Malawi	Perekezi FR		-12.0167	33.65	Šumbera R., Šklíba J., Lövy M.	Petružela et al. (in press)
M8x0271	Acomys	muzei	Muz	spinosissimus		yes	yes	MG434383	-	MG434351	MG434433	Malawi	Perekezi FR		-12.0167	33.65	Šumbera R., Šklíba J., Lövy M.	Petružela et al. (in press)
M8x3042	Acomys	muzei	Muz	spinosissimus		yes	-	MH044897	-	-	-	Malawi	Nyika NP		-10.3705	33.7985	Šklíba J., Lövy M.	this study
RS0719	Acomys	muzei	Muz	spinosissimus		yes	-	MG434398	-	-	-	Zambia	Ndola		-12.8851	28.5348	Šumbera R., Konvičková H., Lövy M., Šklíba J.	Petružela et al. (in press)
RS0726	Acomys	muzei	Muz	spinosissimus		-	-	MG434399	-	-	-	Zambia	Ndola (Ndola Hill Forest Reserve)		-12.9719	28.5955		Petružela et al. (in press)
RS0869	Acomys	muzei	Muz	spinosissimus		yes	yes	MG434400	-	MG434355	MG434441	Zambia	Bruce-Miller Game Farm		-16.6365	27.025	Šumbera R., Mazoch V., Lövy M., Šklíba J.	Petružela et al. (in press)
RS0870	Acomys	muzei	Muz	spinosissimus		yes	-	MG434401	-	-	-	Zambia	Bruce-Miller Game Farm		-16.6365	27.025	Šumbera R., Mazoch V., Lövy M., Šklíba J.	Petružela et al. (in press)
RS1100	Acomys	muzei	Muz	spinosissimus		yes	-	MG434402	-	MG434356	-	Zambia	Ndola		-12.9719	28.5955	Šumbera R., Mazoch V., Lövy M., Šklíba J.	Petružela et al. (in press)
RS1112	Acomys	muzei	Muz	spinosissimus		yes	-	MG434403	-	-	-	Zambia	Kasanka NP		-12.5721	30.2335	Šumbera R., Mazoch V., Lövy M., Šklíba J.	Petružela et al. (in press)
RS1119	Acomys	muzei	Muz	spinosissimus		yes	-	MG434404	-	-	-	Zambia	Kasanka NP		-12.5907	30.2526	Šumbera R., Mazoch V., Lövy M., Šklíba J.	Petružela et al. (in press)
RS1190	Acomys	muzei	Muz	spinosissimus		yes	-	MG434405	-	-	-	Zambia	Chibolo		-14.5827	29.2168	Mazoch V., Zima J.	Petružela et al. (in press)
RS1191	Acomys	muzei	Muz	spinosissimus		yes	-	MG434406	-	-	-	Zambia	Chibolo		-14.5827	29.2168	Mazoch V., Zima J.	Petružela et al. (in press)
RS1205	Acomys	muzei	Muz	spinosissimus		yes	-	MG434407	-	-	-	Zambia	Kundalila Falls		-13.1544	30.7016	Mazoch V., Zima J.	Petružela et al. (in press)
RS1233	Acomys	muzei	Muz	spinosissimus		yes	-	MH044899	-	-	-	Zambia	North Luangwa NP, Natwange		-11.6071	32.0189	Mazoch V., Zima J.	this study
RS1247	Acomys	muzei	Muz	spinosissimus		yes	-	MH044898	-	-	-	Zambia	Old Luelo Camp		-11.8718	32.5504	Mazoch V., Zima J.	this study
T8x528	Acomys	muzei	Muz	spinosissimus		yes	-	MH044894	-	-	-	Tanzania	Itaga		-4.9409	32.745	Šumbera R., Konvičková H., Sedláček F.	this study
TA072	Acomys	muzei	Muz	spinosissimus		yes	-	MG434408	-	-	-	Tanzania	Singida (Mtipa village)		-4.73888	34.7855	Šumbera R., Bryja J., Mazoch J.	Petružela et al. (in press)
TA073	Acomys	muzei	Muz	spinosissimus		-	-	MG434409	-	-	-	Tanzania	Singida (Mtipa village)		-4.73888	34.7855	Šumbera R., Bryja J., Mazoch J.	Petružela et al. (in press)
TA447	Acomys	muzei	Muz	spinosissimus		yes	yes	MG434410	-	MG434357	MG434442	Tanzania	Chala (Ufipa Plateau)		-7.58875	31.2772	Šumbera R., Bryja J., Mazoch J.	Petružela et al. (in press)
TA449	Acomys	muzei	Muz	spinosissimus		yes	-	MG434411	-	-	-	Tanzania	Chala (Ufipa Plateau)		-7.58875	31.2772	Šumbera R., Bryja J., Mazoch J.	Petružela et al. (in press)
TZ28058	Acomys	muzei	Muz	spinosissimus		yes	-	MH044895	-	-	-	Tanzania	Kanga		-9.44544	33.887	Mazoch V., Mikula O., Krásová J., Katakweba A.	this study
TZ28081	Acomys	muzei	Muz	spinosissimus		-	yes	MG434419	-	MG434360	MG434447	Tanzania	Ngana		-9.58702	33.6887	Mazoch V., Mikula O., Krásová J., Katakweba A.	Petružela et al. (in press)
TZ29601	Acomys	muzei	Muz	spinosissimus		yes	-	MG434420	-	-	-	Tanzania	Mbande		-6.10049	36.3268	Mikula O., Konečný A., Hánová A., Katakweba A.	Petružela et al. (in press)
TZ30604	Acomys	muzei	Muz	spinosissimus		-	-	MG434425	-	-	-	Tanzania	Lugalo		-7.76095	35.8549		Petružela et al. (in press)
TZ30606	Acomys	muzei	Muz	spinosissimus		yes	-	MG434426	-	-	-	Tanzania	Ikokoto		-7.65121	36.1345	Mikula O., Konečný A., Cuypers L., Katakweba A.	Petružela et al. (in press)
VM007	Acomys	muzei	Muz	spinosissimus		yes	-	MH044896	-	-	-	Zambia	Luangwa Bridge Camp		-15.0054	30.2152	Mazoch V., Konvičková H.	this study
VM061	Acomys	muzei	Muz	spinosissimus		yes	yes	MG434427	-	MG434361	MG434448	Zambia	Chipata		-13.5823	32.6099	Mazoch V., Konvičková H.	Petružela et al. (in press)
VM069	Acomys	muzei	Muz	spinosissimus		-	-	MG434428	-	-	MG434449	Zambia	Chipata		-13.5823	32.6099	Mazoch V., Konvičková H.	Petružela et al. (in press)
VM082	Acomys	muzei	Muz	spinosissimus		yes	-	MG434429	-	-	-	Zambia	Kacholola		-14.7618	30.5965	Mazoch V., Konvičková H.	Petružela et al. (in press)
VM222	Acomys	muzei	Muz	spinosissimus		-	yes	MG434430	-	MG434362	MG434450	Zambia	Kacholola		-14.7618	30.5965	Mazoch V., Konvičková H.	Petružela et al. (in press)
AJ010558	Acomys	ngurui	Ngu	spinosissimus		yes	-	AJ010558	-	-	-	Tanzania	Berega II	MNHN-CG 1998-1611	-6.1666	37.2		Barome et al. (2000)
AJ010559	Acomys	ngurui	Ngu	spinosissimus		yes	-	AJ010559	-	-	-	Tanzania	Berega II		-6.1666	37.2		Barome et al. (2000)
JN247677	Acomys	ngurui	Ngu	spinosissimus		-	-	JN247677.1	-	-	-	Tanzania	Msimba	RMCA Vert 96.037-M-5062	-7.26	36.57		Verheyen et al. (2011)
JN247690.1	Acomys	ngurui	Ngu	spinosissimus		yes	-	JN247690.1	-	-	-	Tanzania	Mnara	RMCA Vert 96.037.M.4974	-10.07	39.24		Verheyen et al. (2011)
JN247710.1	Acomys	ngurui	Ngu	spinosissimus		-	-	JN247710.1	-	-	-	Tanzania	Dakawa	RMCA Vert 96.036.M.4855	-6.26	37.34		Verheyen et al. (2011)
JN247711.1	Acomys	ngurui	Ngu	spinosissimus		-	-	JN247711.1	-	-	-	Tanzania	Berega	MNHN 1998-1611	-6.18333	37.1667		Verheyen et al. (2011)
JN247712.1	Acomys	ngurui	Ngu	spinosissimus		yes	-	JN247712.1	-	-	-	Tanzania	Berega II	RMCA Vert 96.037-M-5063	-6.14	37.1		Verheyen et al. (2011)
JN247713.1	Acomys	ngurui	Ngu	spinosissimus		-	-	JN247713.1	-	-	-	Tanzania	Kigurunyembe	RMCA Vert 96.036.M.4859	-6.5	37.39		Verheyen et al. (2011)
JN247714.1	Acomys	ngurui	Ngu	spinosissimus		yes	-	JN247714.1	-	-	-	Tanzania	Nguru Ya Ndege	RMCA Vert 96.037.M.5033	-6.42	37.37		Verheyen et al. (2011)
JN247715	Acomys	ngurui	Ngu	spinosissimus		-	-	JN247715	-	-	-	Tanzania	Nguru Ya Ndege	RMCA Vert 96.037.M.5034	-6.42	37.37		Verheyen et al. (2011)
JN247716	Acomys	ngurui	Ngu	spinosissimus		-	-	JN247716	-	-	-	Tanzania	Morogoro	RMCA Vert 96.036.M.4710	-6.5	37.39		Verheyen et al. (2011)
JN247717	Acomys	ngurui	Ngu	spinosissimus		-	-	JN247717	-	-	-	Tanzania	Mkundi	RMCA Vert 96.037.M.5011	-6.31667	37.3833		Verheyen et al. (2011)
JN247718	Acomys	ngurui	Ngu	spinosissimus		-	-	JN247718	-	-	-	Tanzania	Mkundi	RMCA Vert 96.037.M.5015	-6.42	37.39		Verheyen et al. (2011)
JN247719	Acomys	ngurui	Ngu	spinosissimus		-	-	JN247719	-	-	-	Tanzania	Mikese Mt.	RMCA Vert 96.037.M.5046	-6.49	37.51		Verheyen et al. (2011)
JN247720	Acomys	ngurui	Ngu	spinosissimus		-	-	JN247720	-	-	-	Tanzania	Mikese Mt.	RMCA Vert 96.037.M.5048	-6.49	37.39		Verheyen et al. (2011)
JN247721.1	Acomys	ngurui	Ngu	spinosissimus		-	-	JN247721.1	-	-	-	Tanzania	Mikese Mt.	RMCA Vert 96.037.M.5047	-6.49	37.51		Verheyen et al. (2011)
JN247722.1	Acomys	ngurui	Ngu	spinosissimus		yes	-	JN247722.1	-	-	-	Tanzania	Mnima	RMCA Vert 96.037.M.4981	-10.37	39.13		Verheyen et al. (2011)
JN247723	Acomys	ngurui	Ngu	spinosissimus		yes	-	JN247723.1	-	-	-	Tanzania	Mnima	RMCA Vert 96.037.M.4983	-10.37	39.13		Verheyen et al. (2011)
JN247724.1	Acomys	ngurui	Ngu	spinosissimus		yes	-	JN247724.1	-	-	-	Tanzania	Chingulungulu	RMCA Vert 96.037.M.4990	-10.44	38.33		Verheyen et al. (2011)
JN247725	Acomys	ngurui	Ngu	spinosissimus		yes	-	JN247725.1	-	-	-	Tanzania	Muhuwesi	RMCA Vert 96.037.M.4992	-10.54	37.29		Verheyen et al. (2011)
JN247726.1	Acomys	ngurui	Ngu	spinosissimus		yes	-	JN247726.1	-	-	-	Tanzania	Peramiho	RMCA Vert 96.037.M.4995	-10.38	35.28		Verheyen et al. (2011)
JN247727.1	Acomys	ngurui	Ngu	spinosissimus		yes	-	JN247727.1	-	-	-	Tanzania	Nakahuga	RMCA Vert 96.037.M.4996	-10.39	35.27		Verheyen et al. (2011)
JN247728	Acomys	ngurui	Ngu	spinosissimus		-	-	JN247728.1	-	-	-	Tanzania	Nakahuga	RMCA Vert 96.037.M.5004	-10.39	35.27		Verheyen et al. (2011)
JN247729	Acomys	ngurui	Ngu	spinosissimus		-	-	JN247729.1	-	-	-	Tanzania	Ruangwa	RMCA Vert 96.037.M.4977	-10.04	38.57		Verheyen et al. (2011)
JN247730.1	Acomys	ngurui	Ngu	spinosissimus		yes	-	JN247730.1	-	-	-	Tanzania	-	RMCA Vert a6.021-M-1495	NA	NA		Verheyen et al. (2011)
JX244273.1	Acomys	ngurui	Ngu	spinosissimus		yes	-	JX244273.1	-	-	-	Tanzania	Berega	ROMA TZ511	-6.15	37.2333		Castiglia and Annesi (2012)
JX244274.1	Acomys	ngurui	Ngu	spinosissimus		yes	-	JX244274.1	-	-	-	Tanzania	Berega	ROMA TZ521	-6.15	37.2333		Castiglia and Annesi (2012)
JX244275.1	Acomys	ngurui	Ngu	spinosissimus		-	-	JX244275.1	-	-	-	Tanzania	Dakawa	ROMA T50544	-6.43333	37.5667		Castiglia and Annesi (2012)
M8x0033	Acomys	ngurui	Ngu	spinosissimus		-	-	MG434378	-	-	MG434431	Malawi	Mulanje Mts FR (Fort Lister Gap, Forest Office)		-15.8489	35.7049	Šumbera R., Šklíba J., Lövy M.	Petružela et al. (in press)
M8x0035	Acomys	ngurui	Ngu	spinosissimus		yes	yes	MG434379	-	MG434350	MG434432	Malawi	Mulanje Mts FR		-15.8489	35.7049	Šumbera R., Šklíba J., Lövy M.	Petružela et al. (in press)
M8x0062	Acomys	ngurui	Ngu	spinosissimus		yes	-	MG434380	-	-	-	Malawi	Domasi		-15.3085	35.3933	Šumbera R., Šklíba J., Lövy M.	Petružela et al. (in press)
MOZ074	Acomys	ngurui	Ngu	spinosissimus		yes	-	MG434386	-	-	-	Mozambique	Mt Mabu		-16.3057	36.4241	Mazoch V., Konvičková H., Gryseels S.	Petružela et al. (in press)
MOZ104	Acomys	ngurui	Ngu	spinosissimus		yes	-	MG434387	-	-	-	Mozambique	Mt Mabu		-16.3026	36.4294	Mazoch V., Konvičková H., Gryseels S.	Petružela et al. (in press)
MOZ140	Acomys	ngurui	Ngu	spinosissimus		yes	yes	MG434388	-	MG434353	MG434437	Mozambique	Mt Mabu		-16.3086	36.4245	Mazoch V., Konvičková H., Gryseels S.	Petružela et al. (in press)
MOZ148	Acomys	ngurui	Ngu	spinosissimus		yes	-	MG434389	-	-	-	Mozambique	Mt Mabu		-16.3026	36.4294	Mazoch V., Konvičková H., Gryseels S.	Petružela et al. (in press)
MOZ171	Acomys	ngurui	Ngu	spinosissimus		yes	-	MG434390	-	-	-	Mozambique	Gile NP		-16.713	38.8045	Mazoch V., Konvičková H., Gryseels S.	Petružela et al. (in press)
MOZ195	Acomys	ngurui	Ngu	spinosissimus		yes	-	MG434391	-	-	-	Mozambique	Gile NP		-16.7396	38.8266	Mazoch V., Konvičková H., Gryseels S.	Petružela et al. (in press)
MOZ220	Acomys	ngurui	Ngu	spinosissimus		-	-	MG434392	-	-	MG434438	Mozambique	Gile NP		-16.7124	38.8138	Mazoch V., Konvičková H., Gryseels S.	Petružela et al. (in press)
MOZ222	Acomys	ngurui	Ngu	spinosissimus		yes	-	MG434393	-	-	MG434439	Mozambique	Gile NP		-16.7124	38.8138	Mazoch V., Konvičková H., Gryseels S.	Petružela et al. (in press)
MOZ233	Acomys	ngurui	Ngu	spinosissimus		-	-	MG434394	-	-	-	Mozambique	Gile NP		-16.7018	38.7984	Mazoch V., Konvičková H., Gryseels S.	Petružela et al. (in press)
MOZ237	Acomys	ngurui	Ngu	spinosissimus		-	-	MG434395	-	-	-	Mozambique	Gile NP		-16.7018	38.7984	Mazoch V., Konvičková H., Gryseels S.	Petružela et al. (in press)
MOZ326	Acomys	ngurui	Ngu	spinosissimus		yes	yes	MG434396	-	MG434354	MG434440	Mozambique	Gurue		-15.7366	37.2063	Mazoch V., Konvičková H., Gryseels S.	Petružela et al. (in press)
MOZ337	Acomys	ngurui	Ngu	spinosissimus		-	-	MG434397	-	-	-	Mozambique	Gurue		-15.7366	37.2063	Mazoch V., Konvičková H., Gryseels S.	Petružela et al. (in press)
T8x400	Acomys	ngurui	Ngu	spinosissimus		-	-	sequenced, redundant	-	-	-	Tanzania	Rondo Plateau		-10.1219	39.2122	Šumbera R., Konvičková H., Sedláček F.	this study
TZ25123	Acomys	ngurui	Ngu	spinosissimus		yes	-	MG434412	-	-	-	Tanzania	Berega I		-6.14	37.1	Gryseels S.	Petružela et al. (in press)
TZ25124	Acomys	ngurui	Ngu	spinosissimus		yes	-	MG434413	-	-	-	Tanzania	Berega I		-6.14	37.1	Gryseels S.	Petružela et al. (in press)
TZ27680	Acomys	ngurui	Ngu	spinosissimus		yes	yes	MG434414	-	MG434358	MG434443	Tanzania	Amboni caves		-5.07053	39.0497	Bryja J., Aghová T., Komárková-Vrbová J., Sabuni C.	Petružela et al. (in press)
TZ27697	Acomys	ngurui	Ngu	spinosissimus		yes	-	MG434415	-	-	MG434444	Tanzania	Korogwe, 10 km E		-5.26518	38.5106	Bryja J., Aghová T., Komárková-Vrbová J., Sabuni C.	Petružela et al. (in press)
TZ27750	Acomys	ngurui	Ngu	spinosissimus		-	-	sequenced, redundant	-	-	-	Tanzania	Kiberashi		-5.37782	37.4803	Bryja J., Aghová T., Komárková-Vrbová J., Sabuni C.	this study
TZ27831	Acomys	ngurui	Ngu	spinosissimus		-	-	MG434416	-	-	MG434445	Tanzania	Kisongwe		-6.62596	36.989	Mazoch V., Mikula O., Krásová J., Katakweba A.	Petružela et al. (in press)
TZ28046	Acomys	ngurui	Ngu	spinosissimus		yes	-	MG434417	-	-	-	Tanzania	Musilibuha (Ukaguru Mts)		-6.38674	37.023	Mazoch V., Mikula O., Krásová J., Katakweba A.	Petružela et al. (in press)
TZ28047	Acomys	ngurui	Ngu	spinosissimus		-	yes	MG434418	-	MG434359	MG434446	Tanzania	Musilibuha (Ukaguru Mts)		-6.38674	37.023	Mazoch V., Mikula O., Krásová J., Katakweba A.	Petružela et al. (in press)
TZ29879	Acomys	ngurui	Ngu	spinosissimus		-	-	MG434421	-	-	-	Tanzania	Mafleti		-5.424	37.9	Mikula O., Konečný A., Hánová A., Katakweba A.	Petružela et al. (in press)
TZ29915	Acomys	ngurui	Ngu	spinosissimus		yes	-	MG434422	-	-	-	Tanzania	Magamba		-5.5581	38.0802	Mikula O., Konečný A., Hánová A., Katakweba A.	Petružela et al. (in press)
TZ29932	Acomys	ngurui	Ngu	spinosissimus		-	-	MG434423	-	-	-	Tanzania	Mswaki		-5.4654	37.7576	Mikula O., Konečný A., Hánová A., Katakweba A.	Petružela et al. (in press)
TZ30041	Acomys	ngurui	Ngu	spinosissimus		yes	-	MG434424	-	-	-	Tanzania	Ruaha River East		-7.58046	36.792	Mikula O., Konečný A., Cuypers L., Katakweba A.	Petružela et al. (in press)
Z96036.1	Acomys	ngurui	Ngu	spinosissimus		yes	-	Z96036.1	-	-	-	Tanzania	Dakawa	RUCA 11732	-6.51667	37.6333		Verheyen et al. (1995)
Z96068	Acomys	selousi	Sel	spinosissimus		yes	yes	Z96068	-	-	-	South Africa	Pafuri, Kruger NP		-23.75	27.833		Barome et al. (2001)
JN247675.1	Acomys	spinosissimus	Spi	spinosissimus		yes	-	JN247675.1	-	-	-	Mozambique	Morrumbala	RMCA Vert a6.016-M-1106	-17.2	35.35		Verheyen et al. (2011)
JN247676.1	Acomys	spinosissimus	Spi	spinosissimus		yes	-	JN247676.1	-	-	-	Mozambique	Mutarara	RMCA Vert a6.016-M-1107	-17.27	35.04		Verheyen et al. (2011)
MOZ017	Acomys	spinosissimus	Spi	spinosissimus		yes	-	MG434384	-	-	-	Mozambique	Chimanimani		-19.6992	33.0222	Mazoch V., Konvičková H., Gryseels S.	Petružela et al. (in press)
MOZ044	Acomys	spinosissimus	Spi	spinosissimus		yes	yes	MG434385	-	MG434352	MG434434	Mozambique	Chimanimani		-19.6989	33.0212	Mazoch V., Konvičková H., Gryseels S.	Petružela et al. (in press)
Z96067	Acomys	spinosissimus	Spi	spinosissimus		yes	yes	Z96067	-	-	-	Malawi	Liwonde NP		-15.05	35.25		Barome et al. (1998)
ABC-009	Acomys	subspinosus	Sub	subspinosus		yes	-	FJ415486.1	FJ415547.1	MH044731	MH044787	South Africa	Cape Peninsula National Park	VV2001-118	-34.3504	18.4846		Nicolas et al. (2009), this study
AJ010557	Acomys	subspinosus	Sub	subspinosus		yes	-	AJ010557	-	-	-	South Africa	Swartberg Pass, 14km S Prince Albert	TM 40893	-33.5167	22.05		Barome et al. (2000)
JN247671.1	Acomys	subspinosus	Sub	subspinosus		yes	yes	JN247671.1	-	-	-	South Africa	Baines kloof	DM4180	-33.6152	19.0996		Verheyen et al. (2011)
JN247672.1	Acomys	subspinosus	Sub	subspinosus		yes	-	JN247672.1	-	-	-	South Africa	Gamkaskloof 2km	DM4201	-33.35	21.65		Verheyen et al. (2011)
JN247673.1	Acomys	subspinosus	Sub	subspinosus		yes	-	JN247673.1	-	-	-	South Africa	Gamkaskloof 2km	DM4202	-33.35	21.65		Verheyen et al. (2011)
100Y	Acomys	percivali	Wil1	wilsoni		yes	-	MH044958	-	-	-	Ethiopia	Nechisar		5.933	37.681	Zewdneh T., Meheretu Y.	this study
19Y	Acomys	percivali	Wil1	wilsoni		yes	-	MH044959	-	-	-	Ethiopia	Nechisar		5.933	37.681	Zewdneh T., Meheretu Y.	this study
290Y	Acomys	percivali	Wil1	wilsoni		yes	-	MH044956	-	-	-	Ethiopia	Nechisar		5.933	37.681	Zewdneh T., Meheretu Y.	this study
E12-S28	Acomys	percivali	Wil1	wilsoni		-	-	sequenced, redundant	sequenced, redundant	-	-	Ethiopia	Weyt'o		5.131	37.021	Sádlová J., Votýpka J.	this study
E12-S29	Acomys	percivali	Wil1	wilsoni		-	-	-	sequenced, redundant	-	-	Ethiopia	Weyt'o		5.131	37.021	Sádlová J., Votýpka J.	this study
E12-S31	Acomys	percivali	Wil1	wilsoni		-	-	-	sequenced, redundant	-	-	Ethiopia	Weyt'o		5.131	37.021	Sádlová J., Votýpka J.	this study
E12-S32	Acomys	percivali	Wil1	wilsoni		-	-	-	sequenced, redundant	-	-	Ethiopia	Weyt'o		5.131	37.021	Sádlová J., Votýpka J.	this study
E12-S33	Acomys	percivali	Wil1	wilsoni		-	-	-	sequenced, redundant	-	-	Ethiopia	Weyt'o		5.131	37.021	Sádlová J., Votýpka J.	this study
E12-S34	Acomys	percivali	Wil1	wilsoni		-	-	-	sequenced, redundant	-	-	Ethiopia	Weyt'o		5.131	37.021	Sádlová J., Votýpka J.	this study
E12-S35	Acomys	percivali	Wil1	wilsoni		-	-	-	sequenced, redundant	-	-	Ethiopia	Weyt'o		5.131	37.021	Sádlová J., Votýpka J.	this study
E12-S4	Acomys	percivali	Wil1	wilsoni		-	-	-	sequenced, redundant	-	-	Ethiopia	Aluduba, 15 km S of Key Afar		5.2649	36.3805	Sádlová J., Votýpka J.	this study
E12-S5	Acomys	percivali	Wil1	wilsoni		-	-	-	sequenced, redundant	-	-	Ethiopia	Aluduba, 15 km S of Key Afar		5.2649	36.3805	Sádlová J., Votýpka J.	this study
E12-S6	Acomys	percivali	Wil1	wilsoni		-	-	-	sequenced, redundant	-	-	Ethiopia	Aluduba, 15 km S of Key Afar		5.2649	36.3805	Sádlová J., Votýpka J.	this study
ET103	Acomys	percivali	Wil1	wilsoni		-	-	-	sequenced, redundant	-	-	Ethiopia	Aba Roba, 10km SW of Konso		5.1708	37.2724	Sádlová J., Frynta D.	this study
ET106	Acomys	percivali	Wil1	wilsoni		yes	-	MH044962	MH044841	-	-	Ethiopia	Gato, 22 km N of Konso		5.533	37.4167	Sádlová J., Frynta D.	this study
ET107	Acomys	percivali	Wil1	wilsoni		-	-	sequenced, redundant	-	-	-	Ethiopia	Gato, 22 km N of Konso		5.533	37.4167	Sádlová J., Frynta D.	this study
ET108	Acomys	percivali	Wil1	wilsoni		-	-	-	sequenced, redundant	-	-	Ethiopia	Gato, 22 km N of Konso		5.533	37.4167	Sádlová J., Frynta D.	this study
ET116	Acomys	percivali	Wil1	wilsoni		yes	-	MH044964	-	-	-	Ethiopia	Sorobo, 6 km W of Konso		5.3666	37.3833	Sádlová J., Frynta D.	this study
ET117	Acomys	percivali	Wil1	wilsoni		-	-	-	sequenced, redundant	-	-	Ethiopia	Sorobo, 6 km W of Konso		5.3666	37.3833	Sádlová J., Frynta D.	this study
ET126	Acomys	percivali	Wil1	wilsoni		yes	-	MH044961	-	-	-	Ethiopia	Aba Roba, 7 km SE of Konso		5.28333	37.4667	Sádlová J., Frynta D.	this study
ET127	Acomys	percivali	Wil1	wilsoni		-	-	-	sequenced, redundant	-	-	Ethiopia	Arbora, 30 km W of Yabelo		4.986	37.67	Sádlová J., Frynta D.	this study
ET128	Acomys	percivali	Wil1	wilsoni		-	-	sequenced, redundant	-	-	-	Ethiopia	Arbora, 30 km W of Yabelo		4.986	37.67	Sádlová J., Frynta D.	this study
ET129	Acomys	percivali	Wil1	wilsoni		yes	-	MH044949	-	-	-	Ethiopia	Arbora, 30 km W of Yabelo		4.986	37.67	Sádlová J., Frynta D.	this study
ET130	Acomys	percivali	Wil1	wilsoni		yes	-	MH044960	-	-	-	Ethiopia	Arbora, 30 km W of Yabelo		4.986	37.67	Sádlová J., Frynta D.	this study
ET135	Acomys	percivali	Wil1	wilsoni		yes	-	MH044963	-	-	-	Ethiopia	Derito, 5 km SE of Yabelo		4.7852	38.151	Sádlová J., Frynta D.	this study
ET136	Acomys	percivali	Wil1	wilsoni		yes	-	MH044965	-	-	-	Ethiopia	Derito, 5 km SE of Yabelo		4.7852	38.151	Sádlová J., Frynta D.	this study
ETH0255	Acomys	percivali	Wil1	wilsoni		-	-	-	sequenced, redundant	-	-	Ethiopia	Nechisar NP		6.02602	37.5659	Šumbera R., Bryja J., Kaňuch P., Meheretu Y.	this study
ETH0256	Acomys	percivali	Wil1	wilsoni		-	-	sequenced, redundant	sequenced, redundant	-	-	Ethiopia	Nechisar NP		6.02602	37.5659	Šumbera R., Bryja J., Kaňuch P., Meheretu Y.	this study
ETH0257	Acomys	percivali	Wil1	wilsoni		yes	-	MH044957	-	-	-	Ethiopia	Nechisar NP		6.02602	37.5659	Šumbera R., Bryja J., Kaňuch P., Meheretu Y.	this study
ETH0260	Acomys	percivali	Wil1	wilsoni		-	-	-	sequenced, redundant	-	-	Ethiopia	Nechisar NP		6.02602	37.5659	Šumbera R., Bryja J., Kaňuch P., Meheretu Y.	this study
ETH0261	Acomys	percivali	Wil1	wilsoni		-	-	sequenced, redundant	sequenced, redundant	-	-	Ethiopia	Nechisar NP		6.02602	37.5659	Šumbera R., Bryja J., Kaňuch P., Meheretu Y.	this study
ETH0262	Acomys	percivali	Wil1	wilsoni		-	-	sequenced, redundant	-	-	-	Ethiopia	Nechisar NP		6.02602	37.5659	Šumbera R., Bryja J., Kaňuch P., Meheretu Y.	this study
ETH0265	Acomys	percivali	Wil1	wilsoni		-	-	-	sequenced, redundant	-	-	Ethiopia	Nechisar NP		6.02602	37.5659	Šumbera R., Bryja J., Kaňuch P., Meheretu Y.	this study
ETH0276	Acomys	percivali	Wil1	wilsoni		-	-	sequenced, redundant	-	-	-	Ethiopia	Nechisar NP		5.94905	37.6636	Šumbera R., Bryja J., Kaňuch P., Meheretu Y.	this study
ETH0288	Acomys	percivali	Wil1	wilsoni		yes	-	MH044952	-	-	-	Ethiopia	Mago NP		5.74072	36.4086	Šumbera R., Bryja J., Kaňuch P., Meheretu Y.	this study
ETH0289	Acomys	percivali	Wil1	wilsoni		yes	-	MH044953	-	-	-	Ethiopia	Mago NP		5.74072	36.4086	Šumbera R., Bryja J., Kaňuch P., Meheretu Y.	this study
ETH0305	Acomys	percivali	Wil1	wilsoni		yes	yes	MH044951	-	MH044782	MH044790	Ethiopia	Mago NP		5.67112	36.4186	Šumbera R., Bryja J., Kaňuch P., Meheretu Y.	this study
ETH0306	Acomys	percivali	Wil1	wilsoni		-	-	sequenced, redundant	sequenced, redundant	-	-	Ethiopia	Mago NP		5.67112	36.4186	Šumbera R., Bryja J., Kaňuch P., Meheretu Y.	this study
ETH0319	Acomys	percivali	Wil1	wilsoni		-	-	-	sequenced, redundant	-	-	Ethiopia	Turmi		4.93282	36.5692	Šumbera R., Bryja J., Kaňuch P., Meheretu Y.	this study
ETH0320	Acomys	percivali	Wil1	wilsoni		-	-	-	sequenced, redundant	-	-	Ethiopia	Turmi		4.93282	36.5692	Šumbera R., Bryja J., Kaňuch P., Meheretu Y.	this study
ETH0321	Acomys	percivali	Wil1	wilsoni		-	-	-	sequenced, redundant	-	-	Ethiopia	Turmi		4.93282	36.5692	Šumbera R., Bryja J., Kaňuch P., Meheretu Y.	this study
ETH0322	Acomys	percivali	Wil1	wilsoni		-	-	-	sequenced, redundant	-	-	Ethiopia	Turmi		4.93282	36.5692	Šumbera R., Bryja J., Kaňuch P., Meheretu Y.	this study
ETH0323	Acomys	percivali	Wil1	wilsoni		yes	yes	MH044950	MH044854	MH044783	MH044792	Ethiopia	Turmi		4.93282	36.5692	Šumbera R., Bryja J., Kaňuch P., Meheretu Y.	this study
ETH0324	Acomys	percivali	Wil1	wilsoni		-	-	-	sequenced, redundant	-	-	Ethiopia	Turmi		4.93282	36.5692	Šumbera R., Bryja J., Kaňuch P., Meheretu Y.	this study
ETH0325	Acomys	percivali	Wil1	wilsoni		-	-	-	sequenced, redundant	-	-	Ethiopia	Turmi		4.93282	36.5692	Šumbera R., Bryja J., Kaňuch P., Meheretu Y.	this study
ETH0326	Acomys	percivali	Wil1	wilsoni		-	-	-	sequenced, redundant	-	-	Ethiopia	Turmi		4.93282	36.5692	Šumbera R., Bryja J., Kaňuch P., Meheretu Y.	this study
ETH0327	Acomys	percivali	Wil1	wilsoni		-	-	-	sequenced, redundant	-	-	Ethiopia	Turmi		4.93282	36.5692	Šumbera R., Bryja J., Kaňuch P., Meheretu Y.	this study
ETH0328	Acomys	percivali	Wil1	wilsoni		-	-	-	sequenced, redundant	-	-	Ethiopia	Turmi		4.93282	36.5692	Šumbera R., Bryja J., Kaňuch P., Meheretu Y.	this study
ETH0329	Acomys	percivali	Wil1	wilsoni		-	-	-	sequenced, redundant	-	-	Ethiopia	Turmi		4.93282	36.5692	Šumbera R., Bryja J., Kaňuch P., Meheretu Y.	this study
ETH0330	Acomys	percivali	Wil1	wilsoni		-	-	-	sequenced, redundant	-	-	Ethiopia	Turmi		4.93282	36.5692	Šumbera R., Bryja J., Kaňuch P., Meheretu Y.	this study
ETH0331	Acomys	percivali	Wil1	wilsoni		-	-	-	sequenced, redundant	-	-	Ethiopia	Turmi		4.93282	36.5692	Šumbera R., Bryja J., Kaňuch P., Meheretu Y.	this study
ETH0335	Acomys	percivali	Wil1	wilsoni		-	-	-	sequenced, redundant	-	-	Ethiopia	Konso		5.34557	37.4385	Šumbera R., Bryja J., Kaňuch P., Meheretu Y.	this study
ETH0336	Acomys	percivali	Wil1	wilsoni		-	-	-	sequenced, redundant	-	-	Ethiopia	Konso		5.34557	37.4385	Šumbera R., Bryja J., Kaňuch P., Meheretu Y.	this study
ETH0346	Acomys	percivali	Wil1	wilsoni		-	-	-	sequenced, redundant	-	-	Ethiopia	Konso		5.34557	37.4385	Šumbera R., Bryja J., Kaňuch P., Meheretu Y.	this study
ETH0347	Acomys	percivali	Wil1	wilsoni		-	-	-	sequenced, redundant	-	-	Ethiopia	Konso		5.34557	37.4385	Šumbera R., Bryja J., Kaňuch P., Meheretu Y.	this study
ETH0348	Acomys	percivali	Wil1	wilsoni		-	-	-	sequenced, redundant	-	-	Ethiopia	Konso		5.34557	37.4385	Šumbera R., Bryja J., Kaňuch P., Meheretu Y.	this study
ETH0349	Acomys	percivali	Wil1	wilsoni		-	-	-	sequenced, redundant	-	-	Ethiopia	Konso		5.34557	37.4385	Šumbera R., Bryja J., Kaňuch P., Meheretu Y.	this study
ETH0350	Acomys	percivali	Wil1	wilsoni		-	-	sequenced, redundant	sequenced, redundant	-	-	Ethiopia	Konso		5.34557	37.4385	Šumbera R., Bryja J., Kaňuch P., Meheretu Y.	this study
ETH0351	Acomys	percivali	Wil1	wilsoni		-	-	-	sequenced, redundant	-	-	Ethiopia	Konso		5.34557	37.4385	Šumbera R., Bryja J., Kaňuch P., Meheretu Y.	this study
ETH0352	Acomys	percivali	Wil1	wilsoni		-	-	-	sequenced, redundant	-	-	Ethiopia	Konso		5.34557	37.4385	Šumbera R., Bryja J., Kaňuch P., Meheretu Y.	this study
ETH0353	Acomys	percivali	Wil1	wilsoni		-	-	sequenced, redundant	sequenced, redundant	-	-	Ethiopia	Konso		5.34557	37.4385	Šumbera R., Bryja J., Kaňuch P., Meheretu Y.	this study
ETH0354	Acomys	percivali	Wil1	wilsoni		-	-	-	sequenced, redundant	-	-	Ethiopia	Konso		5.34557	37.4385	Šumbera R., Bryja J., Kaňuch P., Meheretu Y.	this study
ETH0895	Acomys	percivali	Wil1	wilsoni		-	-	-	sequenced, redundant	-	-	Ethiopia	Yabelo Town		4.88632	38.134	Šumbera R., Bryja J., Kaňuch P., Meheretu Y.	this study
ETH0904	Acomys	percivali	Wil1	wilsoni		-	-	-	sequenced, redundant	-	-	Ethiopia	Yabelo Town		4.88632	38.134	Šumbera R., Bryja J., Kaňuch P., Meheretu Y.	this study
ETH0906	Acomys	percivali	Wil1	wilsoni		-	-	-	sequenced, redundant	-	-	Ethiopia	Yabelo Town		4.88632	38.134	Šumbera R., Bryja J., Kaňuch P., Meheretu Y.	this study
K4_113	Acomys	percivali	Wil1	wilsoni		-	-	-	sequenced, redundant	-	-	Kenya	Huri hills		3.53333	37.7833	Modrý D.	this study
K4_174	Acomys	percivali	Wil1	wilsoni		-	-	-	sequenced, redundant	-	-	Kenya	Kalacha env.		3.26667	37.5333	Modrý D.	this study
K4_231	Acomys	percivali	Wil1	wilsoni		-	-	-	sequenced, redundant	-	-	Kenya	Loyangalani		2.71667	36.7	Modrý D.	this study
K4_235	Acomys	percivali	Wil1	wilsoni		-	-	-	sequenced, redundant	-	-	Kenya	El Molo		2.85	36.6833	Modrý D.	this study
K4_237	Acomys	percivali	Wil1	wilsoni		-	-	-	sequenced, redundant	-	-	Kenya	Kalacha env.		2.51667	36.8167	Modrý D.	this study
K4_240	Acomys	percivali	Wil1	wilsoni		-	-	-	sequenced, redundant	-	-	Kenya	Sarima		2.51667	36.8167	Modrý D.	this study
K4_246	Acomys	percivali	Wil1	wilsoni		-	-	-	sequenced, redundant	-	-	Kenya	Sarima		2.51667	36.8167	Modrý D.	this study
K4_247	Acomys	percivali	Wil1	wilsoni		-	-	-	sequenced, redundant	-	-	Kenya	Sarima		2.51667	36.8167	Modrý D.	this study
KE091	Acomys	percivali	Wil1	wilsoni		yes	-	MH044954	-	-	-	Kenya	Wamba		0.9729	37.3453	Šumbera R., Bryja J., Šafarčíková S.	this study
KE094	Acomys	percivali	Wil1	wilsoni		-	-	-	sequenced, redundant	-	-	Kenya	Wamba		0.972	37.347	Šumbera R., Bryja J., Šafarčíková S.	this study
KE098	Acomys	percivali	Wil1	wilsoni		-	-	-	sequenced, redundant	-	-	Kenya	Wamba		0.972	37.347	Šumbera R., Bryja J., Šafarčíková S.	this study
KE100	Acomys	percivali	Wil1	wilsoni		-	-	-	sequenced, redundant	-	-	Kenya	Wamba		0.9964	37.3294	Šumbera R., Bryja J., Šafarčíková S.	this study
KE697	Acomys	percivali	Wil1	wilsoni		yes	yes	MH044948	MH044878	MH044781	MH044789	Kenya	Nassalot National Reserve		1.8306	35.4015	Šumbera R., Konečný A., Šafarčíková S.	this study
KE699	Acomys	percivali	Wil1	wilsoni		-	-	-	sequenced, redundant	-	-	Kenya	Nassalot National Reserve		1.8306	35.4015	Šumbera R., Konečný A., Šafarčíková S.	this study
KE700	Acomys	percivali	Wil1	wilsoni		-	-	-	sequenced, redundant	-	-	Kenya	Lorionetom Range		4.9077	35.5471	Šumbera R., Konečný A., Šafarčíková S.	this study
KE701	Acomys	percivali	Wil1	wilsoni		-	-	-	sequenced, redundant	-	-	Kenya	Lorionetom Range		4.9077	35.5471	Šumbera R., Konečný A., Šafarčíková S.	this study
KE702	Acomys	percivali	Wil1	wilsoni		-	-	-	sequenced, redundant	-	-	Kenya	Lorionetom Range		4.9077	35.5471	Šumbera R., Konečný A., Šafarčíková S.	this study
KE703	Acomys	percivali	Wil1	wilsoni		-	-	-	sequenced, redundant	-	-	Kenya	Lorionetom Range		4.9077	35.5471	Šumbera R., Konečný A., Šafarčíková S.	this study
KE704	Acomys	percivali	Wil1	wilsoni		-	-	-	sequenced, redundant	-	-	Kenya	Lorionetom Range		4.9077	35.5471	Šumbera R., Konečný A., Šafarčíková S.	this study
KE705	Acomys	percivali	Wil1	wilsoni		-	-	-	sequenced, redundant	-	-	Kenya	Lorionetom Range		4.9077	35.5471	Šumbera R., Konečný A., Šafarčíková S.	this study
KE711	Acomys	percivali	Wil1	wilsoni		-	-	-	sequenced, redundant	-	-	Kenya	Lorionetom Range		4.9077	35.5471	Šumbera R., Konečný A., Šafarčíková S.	this study
KE712	Acomys	percivali	Wil1	wilsoni		-	-	-	sequenced, redundant	-	-	Kenya	Lorionetom Range		4.9077	35.5471	Šumbera R., Konečný A., Šafarčíková S.	this study
KE713	Acomys	percivali	Wil1	wilsoni		yes	-	MH044946	-	-	MH044793	Kenya	Lorionetom Range		4.9628	35.5405	Šumbera R., Konečný A., Šafarčíková S.	this study
KE714	Acomys	percivali	Wil1	wilsoni		-	-	-	sequenced, redundant	-	-	Kenya	Lorionetom Range		4.9077	35.5471	Šumbera R., Konečný A., Šafarčíková S.	this study
KE715	Acomys	percivali	Wil1	wilsoni		-	-	-	sequenced, redundant	-	-	Kenya	Lorionetom Range		4.9077	35.5471	Šumbera R., Konečný A., Šafarčíková S.	this study
KE733	Acomys	percivali	Wil1	wilsoni		yes	-	MH044947	-	-	-	Kenya	Kosipirr		2.8945	34.9901	Šumbera R., Konečný A., Šafarčíková S.	this study
KE739	Acomys	percivali	Wil1	wilsoni		-	-	-	sequenced, redundant	-	-	Kenya	Kosipirr		2.8945	34.9901	Šumbera R., Konečný A., Šafarčíková S.	this study
KE807	Acomys	percivali	Wil1	wilsoni		-	-	-	sequenced, redundant	-	-	Kenya	Marigat		0.4887	34.9209	Šumbera R., Konečný A., Šafarčíková S.	this study
KE808	Acomys	percivali	Wil1	wilsoni		-	-	-	sequenced, redundant	-	-	Kenya	Marigat		0.4887	34.9209	Šumbera R., Konečný A., Šafarčíková S.	this study
KE812	Acomys	percivali	Wil1	wilsoni		-	-	-	sequenced, redundant	-	-	Kenya	Marigat		0.4887	34.9209	Šumbera R., Konečný A., Šafarčíková S.	this study
KE813	Acomys	percivali	Wil1	wilsoni		-	-	-	sequenced, redundant	-	-	Kenya	Marigat		0.4887	34.9209	Šumbera R., Konečný A., Šafarčíková S.	this study
KE816	Acomys	percivali	Wil1	wilsoni		-	-	-	sequenced, redundant	-	-	Kenya	Marigat		0.4887	34.9209	Šumbera R., Konečný A., Šafarčíková S.	this study
KE817	Acomys	percivali	Wil1	wilsoni		-	-	-	sequenced, redundant	-	-	Kenya	Marigat		0.4887	34.9209	Šumbera R., Konečný A., Šafarčíková S.	this study
KE819	Acomys	percivali	Wil1	wilsoni		-	-	-	sequenced, redundant	-	-	Kenya	Marigat		0.4887	34.9209	Šumbera R., Konečný A., Šafarčíková S.	this study
KE820	Acomys	percivali	Wil1	wilsoni		-	-	-	sequenced, redundant	-	-	Kenya	Marigat		0.4887	34.9209	Šumbera R., Konečný A., Šafarčíková S.	this study
KE822	Acomys	percivali	Wil1	wilsoni		-	-	-	sequenced, redundant	-	-	Kenya	Marigat		0.4887	34.9209	Šumbera R., Konečný A., Šafarčíková S.	this study
LAV2024	Acomys	percivali	Wil1	wilsoni		yes	-	MH044945	-	-	-	Ethiopia	eastern shore of Chamo Lake	ZMMU_S-189252	5.78861	37.5972	Lavrenchenko L.	this study
LAV2025	Acomys	percivali	Wil1	wilsoni		-	-	sequenced, redundant	-	MH044784	-	Ethiopia	eastern shore of Chamo Lake	ZMMU_S-189253	5.78861	37.5972	Lavrenchenko L.	this study
LAV2037	Acomys	percivali	Wil1	wilsoni		-	-	sequenced, redundant	-	MH044785	-	Ethiopia	eastern shore of Chamo Lake	ZMMU_S-189254	5.78861	37.5972	Lavrenchenko L.	this study
LAV2043	Acomys	percivali	Wil1	wilsoni		yes	yes	MH044955	-	MH044786	MH044791	Ethiopia	eastern shore of Chamo Lake	ZMMU_S-189255	5.78861	37.5972	Lavrenchenko L.	this study
LAV3145	Acomys	percivali	Wil1	wilsoni		yes	-	MH044891	-	-	-	Ethiopia	Borena NP-Megady block	ZMMU_S-198051	3.9375	38.2525	Lavrenchenko L.	this study
LAV3148	Acomys	percivali	Wil1	wilsoni		yes	-	MH044892	-	-	-	Ethiopia	Borena NP-Megady block	ZMMU_S-198052	3.9375	38.2525	Lavrenchenko L.	this study
LAV3164	Acomys	percivali	Wil1	wilsoni		yes	-	MH044890	-	-	-	Ethiopia	Borena NP-Megady block	ZMMU_S-198053	3.91889	38.2583	Lavrenchenko L.	this study
AJ010560	Acomys	sp. 'Magadi'	Wil2	wilsoni		yes	-	AJ010560	-	-	-	Kenya	Shimba Hills National Reserve	CM 98234	-4.25	39.3833		Barome et al. (2000)
AJ010561	Acomys	sp. 'Magadi'	Wil2	wilsoni		yes	yes	AJ010561	-	-	-	Kenya	Machakos district	CM 98239	-2.31666	38.1166		Barome et al. (2000)
AJ012015	Acomys	sp. 'Magadi'	Wil2	wilsoni		yes	-	AJ012015.1	-	-	-	Kenya	Magadi	Aggundey I., 08	-1.88333	36.3		Barome et al. (2000)
AJ012016	Acomys	sp. 'Magadi'	Wil2	wilsoni		yes	yes	AJ012016.1	-	-	-	Kenya	Magadi	Aggundey I., 10	-1.88333	36.3		Barome et al. (2000)
EF187810	Acomys	aff. percivali	Wil3	wilsoni		yes	-	EF187810.1	-	-	-	Tanzania	Longido Mountain	TZ20060	-2.71	36.68		Mgode (2007)
EF187814	Acomys	aff. percivali	Wil3	wilsoni		yes	-	EF187814.1	-	-	-	Tanzania	Kilimamoja view point-Karatu	TZ20145	-3.38	35.82		Mgode (2007)
EF187815	Acomys	aff. percivali	Wil3	wilsoni		-	-	EF187815.1	-	-	-	Tanzania	Kilimamoja view point-Karatu	TZ20146	-3.38	35.82		Mgode (2007)
KE028	Acomys	aff. percivali	Wil3	wilsoni		yes	-	MH044910	-	-	-	Kenya	Namanga		-2.5296	36.785	Šumbera R., Bryja J., Šafarčíková S.	this study
KE030	Acomys	aff. percivali	Wil3	wilsoni		yes	-	MH044909	-	-	MH044794	Kenya	Namanga		-2.5296	36.785	Šumbera R., Bryja J., Šafarčíková S.	this study
KE040	Acomys	aff. percivali	Wil3	wilsoni		-	-	sequenced, redundant	-	-	-	Kenya	Namanga		-2.5296	36.785	Šumbera R., Bryja J., Šafarčíková S.	this study
KE042	Acomys	aff. percivali	Wil3	wilsoni		-	yes	MH044911	MH044873	MH044780	MH044795	Kenya	Namanga		-2.5296	36.785	Šumbera R., Bryja J., Šafarčíková S.	this study
KE043	Acomys	aff. percivali	Wil3	wilsoni		-	-	-	sequenced, redundant	-	-	Kenya	Namanga		-2.5296	36.785	Šumbera R., Bryja J., Šafarčíková S.	this study
TZ20053	Acomys	aff. percivali	Wil3	wilsoni		yes	yes	EF187803.1	-	EF187779.1	-	Tanzania	Tingatinga		-2.96	36.95		Mgode (2007)
TZ20054	Acomys	aff. percivali	Wil3	wilsoni		yes	-	EF187804.1	-	EF187780.1	-	Tanzania	Tingatinga		-2.96	36.95		Mgode (2007)
TZ20055	Acomys	aff. percivali	Wil3	wilsoni		yes	-	EF187805.1	-	EF187781.1	-	Tanzania	Tingatinga		-2.96	36.95		Mgode (2007)
TZ20056	Acomys	aff. percivali	Wil3	wilsoni		yes	-	EF187806.1	-	-	-	Tanzania	Tingatinga		-2.96	36.95		Mgode (2007)
TZ20057	Acomys	aff. percivali	Wil3	wilsoni		-	-	EF187807.1	-	EF187782.1	-	Tanzania	Tingatinga		-2.96	36.95		Mgode (2007)
TZ20058	Acomys	aff. percivali	Wil3	wilsoni		-	-	EF187808.1	-	-	-	Tanzania	Tingatinga		-2.96	36.95		Mgode (2007)
TZ20059	Acomys	aff. percivali	Wil3	wilsoni		-	-	EF187809.1	-	EF187783.1	-	Tanzania	Longido Mountain		-2.71	36.68		Mgode (2007)
TZ20061	Acomys	aff. percivali	Wil3	wilsoni		yes	-	EF187811.1	-	EF187785.1	-	Tanzania	Mount Gelai-Olikisima		-2.7	36.11		Mgode (2007)
TZ20062	Acomys	aff. percivali	Wil3	wilsoni		yes	-	EF187812.1	-	EF187786.1	-	Tanzania	Tingatinga		-2.96	36.95		Mgode (2007)
TZ20142	Acomys	aff. percivali	Wil3	wilsoni		yes	-	EF187813.1	-	EF187787.1	-	Tanzania	Ikorongo-Grumeti Game Reserve		-2.1	34.47		Mgode (2007)
TZ20147	Acomys	aff. percivali	Wil3	wilsoni		-	-	EF187816.1	-	EF187790.1	-	Tanzania	Kilimamoja view point-Karatu		-3.38	35.82		Mgode (2007)
TZ20148	Acomys	aff. percivali	Wil3	wilsoni		yes	-	EF187817.1	-	-	-	Tanzania	Kilimamoja view point-Karatu		-3.38	35.82		Mgode (2007)
TZ20160	Acomys	aff. percivali	Wil3	wilsoni		yes	-	EF187818.1	-	EF187791.1	-	Tanzania	Kilimamoja view point-Karatu		-3.38	35.82		Mgode (2007)
TZ27522	Acomys	aff. percivali	Wil3	wilsoni		yes	-	MH044908	-	-	-	Tanzania	Longido		-2.72905	36.7077	Bryja J., Aghová T., Komárková-Vrbová J., Sabuni C.	this study
TZ27535	Acomys	aff. percivali	Wil3	wilsoni		-	-	sequenced, redundant	-	-	-	Tanzania	Longido		-2.7216	36.7166	Bryja J., Aghová T., Komárková-Vrbová J., Sabuni C.	this study
TZ27881	Acomys	aff. percivali	Wil3	wilsoni		yes	-	MH044906	-	-	-	Tanzania	Ikona WMA		-2.11241	34.6376	Bryja J., Aghová T., Komárková-Vrbová J., Sabuni C.	this study
TZ27882	Acomys	aff. percivali	Wil3	wilsoni		yes	-	MH044907	-	-	-	Tanzania	Ikona WMA		-2.11241	34.6376	Bryja J., Aghová T., Komárková-Vrbová J., Sabuni C.	this study
Ac1	Acomys	wilsoni	Wil4	wilsoni		-	-	sequenced, redundant	-	-	-	Tanzania	Ubena		-6.6538	38.1872	Gryseels S.	this study
E12-S26	Acomys	wilsoni	Wil4	wilsoni		-	-	sequenced, redundant	sequenced, redundant	-	-	Ethiopia	Omorate		4.802	36.054	Sádlová J., Votýpka J.	this study
E12-S27	Acomys	wilsoni	Wil4	wilsoni		-	-	-	sequenced, redundant	-	-	Ethiopia	Omorate		4.802	36.054	Sádlová J., Votýpka J.	this study
EF187792	Acomys	wilsoni	Wil4	wilsoni		yes	-	EF187792.1	-	-	-	Tanzania	Rombo Alleni Chini	TZ20021	-3.24	37.68		Mgode (2007)
EF187795	Acomys	wilsoni	Wil4	wilsoni		yes	-	EF187795.1	-	-	-	Tanzania	Rombo Alleni Chini	TZ20024	-3.24	37.68		Mgode (2007)
EF187796	Acomys	wilsoni	Wil4	wilsoni		yes	-	EF187796.1	-	-	-	Tanzania	Rombo Alleni Chini	TZ20025	-3.24	37.68		Mgode (2007)
EF187802	Acomys	wilsoni	Wil4	wilsoni		yes	-	EF187802.1	-	-	-	Tanzania	Longido Plains	TZ20063	-2.7	36.6		Mgode (2007)
ETH0302	Acomys	wilsoni	Wil4	wilsoni		-	-	-	sequenced, redundant	-	-	Ethiopia	Mago NP		5.6711	36.4186	Šumbera R., Bryja J., Kaňuch P., Meheretu Y.	this study
ETH0303	Acomys	wilsoni	Wil4	wilsoni		-	-	-	sequenced, redundant	-	-	Ethiopia	Mago NP		5.6711	36.4186	Šumbera R., Bryja J., Kaňuch P., Meheretu Y.	this study
ETH0304	Acomys	wilsoni	Wil4	wilsoni		-	-	-	sequenced, redundant	-	-	Ethiopia	Mago NP		5.6711	36.4186	Šumbera R., Bryja J., Kaňuch P., Meheretu Y.	this study
ETH1053	Acomys	wilsoni	Wil4	wilsoni		-	-	-	sequenced, redundant	-	-	Ethiopia	Charti		5.33843	41.8895	Šklíba J., Vlasatá T., Hrouzková E.	this study
ETH1056	Acomys	wilsoni	Wil4	wilsoni		-	-	-	sequenced, redundant	-	-	Ethiopia	Gode		5.91908	43.5538	Šklíba J., Vlasatá T., Hrouzková E.	this study
ETH1057	Acomys	wilsoni	Wil4	wilsoni		yes	yes	MH044912	MH044862	MH044774	MH044797	Ethiopia	Gode		5.91908	43.5538	Šklíba J., Vlasatá T., Hrouzková E.	this study
ETH1073	Acomys	wilsoni	Wil4	wilsoni		yes	yes	MH044914	MH044864	MH044775	MH044796	Ethiopia	Geralle NP		4.76307	39.2401	Šklíba J., Vlasatá T., Hrouzková E.	this study
JN247680.1	Acomys	wilsoni	Wil4	wilsoni		yes	-	JN247680.1	-	-	-	Tanzania	-	RMCA Vert a6.021-M-1489	NA	NA		Verheyen et al. (2011)
JN247681.1	Acomys	wilsoni	Wil4	wilsoni		-	-	JN247681.1	-	-	-	Tanzania	-	RMCA Vert a6.021-M-1485	NA	NA		Verheyen et al. (2011)
JN247682.1	Acomys	wilsoni	Wil4	wilsoni		yes	-	JN247682.1	-	-	-	Tanzania	-	RMCA Vert a6.021-M-1884	NA	NA		Verheyen et al. (2011)
JN247684.1	Acomys	wilsoni	Wil4	wilsoni		yes	-	JN247684.1	-	-	-	Tanzania	-	RMCA Vert a6.021-M-1479	NA	NA		Verheyen et al. (2011)
JN247685.1	Acomys	wilsoni	Wil4	wilsoni		yes	-	JN247685.1	-	-	-	Tanzania	Dakawa	RMCA Vert 96.036-M-5496	-7.42645	37.7037		Verheyen et al. (2011)
JN247686.1	Acomys	wilsoni	Wil4	wilsoni		yes	-	JN247686.1	-	-	-	Tanzania	Moshi	RMCA Vert 96.037-M-4931	-3.33333	37.3333		Verheyen et al. (2011)
JN247687.1	Acomys	wilsoni	Wil4	wilsoni		-	-	JN247687.1	-	-	-	Tanzania	Moshi	RMCA Vert 96.037-M-4945	-3.33333	37.3333		Verheyen et al. (2011)
JN247688.1	Acomys	wilsoni	Wil4	wilsoni		yes	-	JN247688.1	-	-	-	Tanzania	Moshi	RMCA Vert 96.037-M-4946	-3.33333	37.3333		Verheyen et al. (2011)
JN247689.1	Acomys	wilsoni	Wil4	wilsoni		-	-	JN247689.1	-	-	-	Tanzania	Moshi	RMCA Vert 96.037-M-4932	-3.33333	37.3333		Verheyen et al. (2011)
JN247691.1	Acomys	wilsoni	Wil4	wilsoni		yes	-	JN247691.1	-	-	-	Tanzania	Same	RMCA Vert 96.037-M-4937	-4.06667	37.7333		Verheyen et al. (2011)
JN247692.1	Acomys	wilsoni	Wil4	wilsoni		-	-	JN247692.1	-	-	-	Tanzania	Same	RMCA Vert 96.037-M-4944	-4.06667	37.7333		Verheyen et al. (2011)
KE515	Acomys	wilsoni	Wil4	wilsoni		yes	yes	MH044927	-	MH044777	MH044801	Kenya	Tsavo West NP, Mtito Andei		-2.6861	38.1623	Šumbera R., Konečný A., Šafarčíková S.	this study
KE516	Acomys	wilsoni	Wil4	wilsoni		-	-	-	sequenced, redundant	-	-	Kenya	Tsavo West NP, Mtito Andei		-2.6861	38.1623	Šumbera R., Konečný A., Šafarčíková S.	this study
KE518	Acomys	wilsoni	Wil4	wilsoni		yes	yes	MH044928	MH044874	MH044776	MH044799	Kenya	Tsavo West NP, Mtito Andei		-2.6971	38.1647	Šumbera R., Konečný A., Šafarčíková S.	this study
KE626	Acomys	wilsoni	Wil4	wilsoni		yes	yes	MH044923	-	MH044778	MH044798	Kenya	Shimoni		-4.6418	39.3803	Šumbera R., Konečný A., Šafarčíková S.	this study
KE628	Acomys	wilsoni	Wil4	wilsoni		yes	yes	MH044924	MH044877	MH044779	MH044800	Kenya	Shimoni		-4.6418	39.3803	Šumbera R., Konečný A., Šafarčíková S.	this study
KE867	Acomys	wilsoni	Wil4	wilsoni		-	-	-	sequenced, redundant	-	-	Kenya	Meru NP		0.231033	38.1647	Šumbera R., Konečný A., Šafarčíková S.	this study
KE868	Acomys	wilsoni	Wil4	wilsoni		-	-	-	sequenced, redundant	-	-	Kenya	Meru NP		0.231033	38.1647	Šumbera R., Konečný A., Šafarčíková S.	this study
KE869	Acomys	wilsoni	Wil4	wilsoni		-	-	-	sequenced, redundant	-	-	Kenya	Meru NP		0.231033	38.1647	Šumbera R., Konečný A., Šafarčíková S.	this study
KE870	Acomys	wilsoni	Wil4	wilsoni		-	-	-	sequenced, redundant	-	-	Kenya	Meru NP		0.231033	38.1647	Šumbera R., Konečný A., Šafarčíková S.	this study
KE871	Acomys	wilsoni	Wil4	wilsoni		yes	-	MH044915	-	-	-	Kenya	Meru NP		0.231	38.1648	Šumbera R., Konečný A., Šafarčíková S.	this study
KE872	Acomys	wilsoni	Wil4	wilsoni		-	-	-	sequenced, redundant	-	-	Kenya	Meru NP		0.231033	38.1647	Šumbera R., Konečný A., Šafarčíková S.	this study
KE873	Acomys	wilsoni	Wil4	wilsoni		-	-	-	sequenced, redundant	-	-	Kenya	Meru NP		0.231033	38.1647	Šumbera R., Konečný A., Šafarčíková S.	this study
KE874	Acomys	wilsoni	Wil4	wilsoni		-	-	-	sequenced, redundant	-	-	Kenya	Meru NP		0.231	38.1648	Šumbera R., Konečný A., Šafarčíková S.	this study
KE875	Acomys	wilsoni	Wil4	wilsoni		-	-	-	sequenced, redundant	-	-	Kenya	Meru NP		0.231033	38.1647	Šumbera R., Konečný A., Šafarčíková S.	this study
KE876	Acomys	wilsoni	Wil4	wilsoni		-	-	-	sequenced, redundant	-	-	Kenya	Meru NP		0.231033	38.1647	Šumbera R., Konečný A., Šafarčíková S.	this study
KE878	Acomys	wilsoni	Wil4	wilsoni		-	-	-	sequenced, redundant	-	-	Kenya	Meru NP		0.231033	38.1647	Šumbera R., Konečný A., Šafarčíková S.	this study
KE880	Acomys	wilsoni	Wil4	wilsoni		-	-	-	sequenced, redundant	-	-	Kenya	Meru NP		0.231033	38.1647	Šumbera R., Konečný A., Šafarčíková S.	this study
KE902	Acomys	wilsoni	Wil4	wilsoni		yes	-	MH044916	-	-	-	Kenya	Meru NP		0.231	38.1648	Šumbera R., Konečný A., Šafarčíková S.	this study
KE903	Acomys	wilsoni	Wil4	wilsoni		yes	-	MH044913	-	-	-	Kenya	Meru NP		0.231	38.1648	Šumbera R., Konečný A., Šafarčíková S.	this study
TA767	Acomys	wilsoni	Wil4	wilsoni		yes	-	MH044943	-	-	-	Tanzania	Msasa		-5.50039	38.0592	Mikula O., Konečný A., Hánová A., Katakweba A.	this study
TA768	Acomys	wilsoni	Wil4	wilsoni		yes	-	MH044939	-	-	-	Tanzania	Msasa		-5.50039	38.0592	Mikula O., Konečný A., Hánová A., Katakweba A.	this study
TZ20022	Acomys	wilsoni	Wil4	wilsoni		yes	-	EF187793.1	-	EF187770.1	-	Tanzania	Rombo Alleni Chini		-3.12983	37.117		Mgode (2007)
TZ20023	Acomys	wilsoni	Wil4	wilsoni		yes	-	EF187794.1	-	EF187771.1	-	Tanzania	Rombo Alleni Chini		-3.12983	37.117		Mgode (2007)
TZ20026	Acomys	wilsoni	Wil4	wilsoni		yes	-	EF187797.1	-	EF187774.1	-	Tanzania	Rombo Alleni Chini		-3.24	37.68		Mgode (2007)
TZ20038	Acomys	wilsoni	Wil4	wilsoni		-	-	EF187801.1	-	EF187775.1	-	Tanzania	Longido Plains		-2.7	36.6		Mgode (2007)
TZ20146	Acomys	wilsoni	Wil4	wilsoni		-	-	EF187815.1	-	EF187789.1	-	Tanzania	Kilimamoja view point-Karatu		-3.38	35.82		Mgode (2007)
TZ20400	Acomys	wilsoni	Wil4	wilsoni		yes	-	EF187800.1	-	EF187776.1	-	Tanzania	Lower Moshi		-3.41	37.37		Mgode (2007)
TZ20401	Acomys	wilsoni	Wil4	wilsoni		-	-	EF187798.1	-	EF187777.1	-	Tanzania	Rombo Alleni Chini		-3.24	37.68		Mgode (2007)
TZ20403	Acomys	wilsoni	Wil4	wilsoni		-	-	EF187799.1	-	-	-	Tanzania	Rombo Alleni Chini		-3.24	37.68		Mgode (2007)
TZ27613	Acomys	wilsoni	Wil4	wilsoni		yes	-	MH044918	-	-	-	Tanzania	Rombo (Mkuu)		-3.18562	37.6504	Bryja J., Aghová T., Komárková-Vrbová J., Sabuni C.	this study
TZ27616	Acomys	wilsoni	Wil4	wilsoni		yes	-	MH044919	-	-	-	Tanzania	Rombo (Mkuu)		-3.18562	37.6504	Bryja J., Aghová T., Komárková-Vrbová J., Sabuni C.	this study
TZ27642	Acomys	wilsoni	Wil4	wilsoni		yes	-	MH044925	-	-	-	Tanzania	Rombo (Mkuu)		-3.18562	37.6504	Bryja J., Aghová T., Komárková-Vrbová J., Sabuni C.	this study
TZ27661	Acomys	wilsoni	Wil4	wilsoni		yes	-	MH044921	-	-	-	Tanzania	Himo		-3.36488	37.6187	Bryja J., Aghová T., Komárková-Vrbová J., Sabuni C.	this study
TZ27665	Acomys	wilsoni	Wil4	wilsoni		yes	-	MH044920	-	-	-	Tanzania	Himo		-3.32733	37.6387	Bryja J., Aghová T., Komárková-Vrbová J., Sabuni C.	this study
TZ27667	Acomys	wilsoni	Wil4	wilsoni		-	-	sequenced, redundant	-	-	-	Tanzania	Himo		-3.32733	37.6387	Bryja J., Aghová T., Komárková-Vrbová J., Sabuni C.	this study
TZ27668	Acomys	wilsoni	Wil4	wilsoni		yes	-	MH044926	-	-	-	Tanzania	Himo		-3.32733	37.6387	Bryja J., Aghová T., Komárková-Vrbová J., Sabuni C.	this study
TZ27678	Acomys	wilsoni	Wil4	wilsoni		yes	-	MH044922	-	-	-	Tanzania	Tanga-Pangani		-5.07108	39.1025	Bryja J., Aghová T., Komárková-Vrbová J., Sabuni C.	this study
TZ27709	Acomys	wilsoni	Wil4	wilsoni		yes	-	MH044942	-	-	-	Tanzania	Korogwe		-5.26242	38.3842	Bryja J., Aghová T., Komárková-Vrbová J., Sabuni C.	this study
TZ29764	Acomys	wilsoni	Wil4	wilsoni		yes	-	MH044930	-	-	-	Tanzania	Meriongima		-5.34035	37.027	Mikula O., Konečný A., Hánová A., Katakweba A.	this study
TZ29785	Acomys	wilsoni	Wil4	wilsoni		-	-	sequenced, redundant	-	-	-	Tanzania	Kijungu		-5.39205	37.2015	Mikula O., Konečný A., Hánová A., Katakweba A.	this study
TZ29786	Acomys	wilsoni	Wil4	wilsoni		yes	-	MH044929	-	-	-	Tanzania	Kijungu		-5.39205	37.2015	Mikula O., Konečný A., Hánová A., Katakweba A.	this study
TZ29789	Acomys	wilsoni	Wil4	wilsoni		yes	-	MH044933	-	-	-	Tanzania	Kijungu		-5.39897	37.1496	Mikula O., Konečný A., Hánová A., Katakweba A.	this study
TZ29798	Acomys	wilsoni	Wil4	wilsoni		yes	-	MH044934	-	-	-	Tanzania	Meriongima		-5.34035	37.027	Mikula O., Konečný A., Hánová A., Katakweba A.	this study
TZ29828	Acomys	wilsoni	Wil4	wilsoni		yes	-	MH044944	-	-	-	Tanzania	Kibirashi		-5.38836	37.3972	Mikula O., Konečný A., Hánová A., Katakweba A.	this study
TZ29830	Acomys	wilsoni	Wil4	wilsoni		yes	-	MH044935	-	-	-	Tanzania	Kibirashi		-5.38836	37.3972	Mikula O., Konečný A., Hánová A., Katakweba A.	this study
TZ29853	Acomys	wilsoni	Wil4	wilsoni		-	-	sequenced, redundant	-	-	-	Tanzania	Ndelema		-5.43364	38.0027	Mikula O., Konečný A., Hánová A., Katakweba A.	this study
TZ29854	Acomys	wilsoni	Wil4	wilsoni		yes	-	MH044941	-	-	-	Tanzania	Ndelema		-5.43364	38.0027	Mikula O., Konečný A., Hánová A., Katakweba A.	this study
TZ29875	Acomys	wilsoni	Wil4	wilsoni		-	-	sequenced, redundant	-	-	-	Tanzania	Komtema		-5.4135	37.9522	Mikula O., Konečný A., Hánová A., Katakweba A.	this study
TZ29883	Acomys	wilsoni	Wil4	wilsoni		-	-	sequenced, redundant	-	-	-	Tanzania	Mafleti		-5.42395	37.9	Mikula O., Konečný A., Hánová A., Katakweba A.	this study
TZ29887	Acomys	wilsoni	Wil4	wilsoni		yes	-	MH044940	-	-	-	Tanzania	Sindeni		-5.34572	38.2063	Mikula O., Konečný A., Hánová A., Katakweba A.	this study
TZ29900	Acomys	wilsoni	Wil4	wilsoni		yes	-	MH044937	-	-	-	Tanzania	Sindeni		-5.34572	38.2063	Mikula O., Konečný A., Hánová A., Katakweba A.	this study
TZ29912	Acomys	wilsoni	Wil4	wilsoni		yes	-	MH044932	-	-	-	Tanzania	Magamba		-5.55812	38.0802	Mikula O., Konečný A., Hánová A., Katakweba A.	this study
TZ29913	Acomys	wilsoni	Wil4	wilsoni		yes	-	MH044931	-	-	-	Tanzania	Magamba		-5.55812	38.0802	Mikula O., Konečný A., Hánová A., Katakweba A.	this study
TZ29916	Acomys	wilsoni	Wil4	wilsoni		-	-	sequenced, redundant	-	-	-	Tanzania	Magamba		-5.55812	38.0802	Mikula O., Konečný A., Hánová A., Katakweba A.	this study
TZ29930	Acomys	wilsoni	Wil4	wilsoni		yes	-	MH044936	-	-	-	Tanzania	Mswaki		-5.4654	37.7576	Mikula O., Konečný A., Hánová A., Katakweba A.	this study
TZ29964	Acomys	wilsoni	Wil4	wilsoni		yes	-	MH044938	-	-	-	Tanzania	Mswaki		-5.45962	37.7837	Mikula O., Konečný A., Hánová A., Katakweba A.	this study
TZ29965	Acomys	wilsoni	Wil4	wilsoni		-	-	sequenced, redundant	-	-	-	Tanzania	Mswaki		-5.45962	37.7837	Mikula O., Konečný A., Hánová A., Katakweba A.	this study
TZ30136	Acomys	wilsoni	Wil4	wilsoni		yes	-	MH044917	-	-	-	Tanzania	Mahenge		-7.63723	36.2587	Mikula O., Konečný A., Cuypers L., Katakweba A.	this study
TZ30137	Acomys	wilsoni	Wil4	wilsoni		-	-	sequenced, redundant	-	-	-	Tanzania	Mahenge		-7.63723	36.2587	Mikula O., Konečný A., Cuypers L., Katakweba A.	this study
TZ30138	Acomys	wilsoni	Wil4	wilsoni		-	-	sequenced, redundant	-	-	-	Tanzania	Mahenge		-7.63723	36.2587	Mikula O., Konečný A., Cuypers L., Katakweba A.	this study
Z96045.1	Acomys	wilsoni	Wil4	wilsoni		yes	-	Z96045.1	-	-	-	Tanzania		K 16	NA	NA		Verheyen et al. (1995)
Deomys_ferrugineus	Deomys	ferrugineus		OUTGROUP		yes	-	FJ415478.1	FJ415539.1	AY326084.1	AY241460.1			GA3527	NA	NA		Nicolas et al. (2009)
Lophuromys_flavopunctatus	Lophuromys	flavopunctatus		OUTGROUP		yes	-	EU349754.1	-	AY326091.1	AY294950.1			FMNH 144777	NA	NA		Rowe et al. (2008)
Lophuromys_sikapusi	Lophuromys	sikapusi		OUTGROUP		yes	-	AJ012023.1	-	-	KC953515.1				NA	NA		Barome et al. (1998)
Uranomys_ruddi	Uranomys	ruddi		OUTGROUP		yes	-	HM635858.1	FJ415540.1	EU360812.1	DQ023454.1			C232	NA	NA		Dobigny et al. (2011)
