# Supplementary material for: Multiple radiations of spiny mice (Rodentia: Acomys) in dry open habitats of Afro-Arabia: evidence from a multi-locus phylogeny
Source: BMC Evol Biol. 2019 Mar 4;19:69. doi: 10.1186/s12862-019-1380-9 (PMC6399835; doi:10.1186/s12862-019-1380-9)
Supplement: Supplementary file 6 — Alignment of 369 ingroup and 4 outgroup concatenated sequences of CYTB, IRBP, RAG1 and D-loop. (NEXUS 1470 kb) [file 12862_2019_1380_MOESM6_ESM.nexus]

#NEXUS

BEGIN DATA;
DIMENSIONS  NTAX=373 NCHAR=4005;
FORMAT DATATYPE=DNA GAP=- MISSING=?;
MATRIX

Cah10_S1                    -----------------------------------------------------CGTCGACCTCCCTGCACCCTCCAACATCTCATCATGATGAAACTTCGGCTCTCTACTAGGGGTTTGCCTAGTAGTCCAAATCCTCACAGGACTATTTCTAGCAATACACTACACCTCCGACACTATAACAGCATTCTCATCCGTAACCCACATCTGCCGAGACGTAAACTACGGCTGGTTGATTCGATATCTCCATGCAAACGGAGCCTCCATATTCTTCGTATGCTTATTCATACACGTAGGACGAGGCATTTATTACGGGTCTTACACCTTTACAGAGACATGAAACCTTGGTGTCATTCTACTGTTTGCCGTAATAGCAACTGCATTTATAGGGTATGTCCTTCCATGAGGACAAATATCCTTCTGAGGGGCCACAGTCATCACAAATCTACTCTCAGCCATCCCCTACATCGGTACTGACCTAGTAGAGTGAATCTGAGGTGGGTTTTCAGTAGACAAAGCCACCCTTACACGCTTCTTCGCATTCCACTTTATTCTCCCCTTTATCATTGCAGCCCTAGCCATAGTACACCTACTTTTTCTACACGAAACAGGCTCTAATAACCCCACAGGAGTAAACTCCGATGCAGACAAAATTCCCTTCCACCCCTACTACACAATCAAAGACCTTTTAGGTGTATTCCTCATACTACTAGTCCTCCTTCTATTAGTACTATTCTCCCCAGACCTATTAGGAGACCCCAACAACTATACACCAGCTAACCCCCTAAATACCCCTCCTCACATTAAACCAGAGTGGTACTTCCTATTCGCATATGCTATCCTACGCTCTATTCCCAACAAACTCGGAGGTGTACTAGCCCTAGTACTATCCATCCTAATCCTAGTCTTTATACCTCTCATCCACACCTCAAAACAACGAAGCTTAATATTCCGCCCAATCAGTCAGGCCATATTCTGAATCCTAACAGCCAACC-----------------------------------------------------------------------------------------------------------------------------------------------------------------------------------------------------------------------------------------------------------------------------------------------------------------------------------------------------------------------------------------------------------------------------------------------------------------------------------------------------------------------------------------------------------------------------------------------------------------------------------------------------------------------------------------------------------------------------------------------------------------------------------------------------------------------------------------------------------------------------------------------------------------------------------------------------------------------------------------------------------------------------------------------------------------------------------------------------------------------------------------------------------------------------------------------------------------------------------------------------------------------------------------------------------------------------------------------------------------------------------------------------------------------------------------------------------------------------------------------------------------------------------------------------------------------------------------------------------------------------------------------------------------------------------------------------------------------------------------------------------------------------------------------------------------------------------------------------------------------------------------------------------------------------------------------------------------------------------------------------------------------------------------------------------------------------------------------------------------------------------------------------------------------------------------------------------------------------------------------------------------------------------------------------------------------------------------------------------------------------------------------------------------------------------------------------------------------------------------------------------------------------------------------------------------------------------------------------------------------------------------------------------------------------------------------------------------------------------------------------------------------------------------------------------------------------------------------------------------------------------------------------------------------------------------------------------------------------------------------------------------------------------------------------------------------------------------------------------------------------------
Cah10_S13                   ----------------------------------------------------------ACCTCCCTGCACCCTCCAACATCTCATCATGATGAAATTTCGGCTCTCTACTAGGGGTTTGCCTAGTAATCCAAATCCTCACAGGACTATTTCTAGCAATACACTACACCTCCGACACTATAACAGCATTCTCATCCGTAACCCACATCTGCCGAGACGTAAACTACGGCTGATTGATTCGATACCTCCATGCAAACGGGGCCTCCATATTCTTCGTATGCTTATTCATACACGTAGGACGAGGCATTTATTACGGGTCTTACACCTTTACAGAGACATGAAACCTTGGTGTCATTCTACTGTTTGCCGTAATAGCAACTGCATTTATAGGATATGTCCTTCCATGAGGACAAATATCCTTCTGAGGGGCCACAGTCATCACAAACTTACTCTCAGCCATCCCCTACATCGGTACTGACCTAGTAGAGTGAATCTGAGGTGGGTTTTCAGTAGACAAAGCCACCCTTACACGCTTCTTCGCATTCCACTTTATTCTCCCCTTTATCATTGCAGCCCTAGCCATAGTACACCTACTTTTTCTACACGAAACAGGCTCTAATAACCCCACAGGAGTAAACTCCGATGCAGACAAAATTCCTTTCCACCCCTACTACACAATCAAAGACCTTTTAGGTGTATKCCTCATACTACTAGTCCTCCTTCTATTAGTACTATTCTCCCCAGACCTATTAGGAGACCCCGACAACTATACACCAGCTAATCCCCTAAATACCCCTCCTCACATTAAACCAGAATGATATTTCCTATTCGCATATGCTATCCTACGCTCTATTCCCAACAAACTCGGAGGTGTACTAGCTCTAGTACTATCCATCCTA------------------------------------------------------------------------------------------------------------------------------------------------------------------------------------------------------------------------------------------------------------------------------------------------------------------------------------------------------------------------------------------------------------------------------------------------------------------------------------------------------------------------------------------------------------------------------------------------------------------------------------------------------------------------------------------------------------------------------------------------------------------------------------------------------------------------------------------------------------------------------------------------------------------------------------------------------------------------------------------------------------------------------------------------------------------------------------------------------------------------------------------------------------------------------------------------------------------------------------------------------------------------------------------------------------------------------------------------------------------------------------------------------------------------------------------------------------------------------------------------------------------------------------------------------------------------------------------------------------------------------------------------------------------------------------------------------------------------------------------------------------------------------------------------------------------------------------------------------------------------------------------------------------------------------------------------------------------------------------------------------------------------------------------------------------------------------------------------------------------------------------------------------------------------------------------------------------------------------------------------------------------------------------------------------------------------------------------------------------------------------------------------------------------------------------------------------------------------------------------------------------------------------------------------------------------------------------------------------------------------------------------------------------------------------------------------------------------------------------------------------------------------------------------------------------------------------------------------------------------------------------------------------------------------------------------------------------------------------------------------------------------------------------------------------------------------------------------------------------------------------------------------------------------------------------------------------------------------------------
Cah10_S15                   --------------------------------------------------------CGACCTCCCTGCACCCTCCAACATCTCATCATGATGAAATTTCGGCTCTCTACTAGGGGTTTGCCTAGTAATCCAAATCCTCACAGGACTATTTCTAGCAATACACTACACCTCCGACACTATAACAGCATTCTCATCCGTAACCCACATCTGCCGAGACGTAAACTACGGCTGATTGATTCGATACCTCCATGCAAACGGGGCCTCCATATTCTTCGTATGCTTATTCATACACGTAGGACGAGGCATTTATTACGGGTCTTACACCTTTACAGAGACATGAAACCTTGGTGTCATTCTACTGTTTGCCGTAATAGCAACTGCATTTATAGGATATGTCCTTCCATGAGGACAAATATCCTTCTGAGGGGCCACAGTCATCACAAACTTACTCTCAGCCATCCCCTACATCGGTACTGACCTAGTAGAGTGAATCTGAGGTGGGTTTTCAGTAGACAAAGCCACCCTTACACGCTTCTTCGCATTCCACTTTATTCTCCCCTTTATCATTGCAGCCCTAGCCATAGTACACCTACTTTTTCTACACGAAACAGGCTCTAATAACCCCACAGGAGTAAACTCCGATGCAGACAAAATTCCTTTCCACCCCTACTACACAATCAAAGACCTTTTAGGTGTATTCCTCATACTACTAGTCCTCCTTCTATTAGTACTATTCTCCCCAGACCTATTAGGAGACCCCGACAACTATACACCAGCTAATCCCCTAAATACCCCTCCTCACATTAAACCAGAATGATATTTCCTATTCGCATATGCTATCCTACGCTCTATTCCCAACAAACTCGGAGGTGTACTAGCTCTAGTACTATCCATCCTAATCCTAGTCTTTATACCTCTCATCCACACCTCAAAACAACGAAGCTTAATATTCCGCCCAATCAGTCAGGCCATATTCTGAATCCTAACAGCCAACCTACTTATTCTA--------------------------------------------------------------------------------------------------------------------------------------------------------------------------------------------------------------------TCCTTGAACGACCCACGGCTCCTCATCTCCTATGAGCCCAGTACCCTGGAGGCTCCCCAGCAAGTACCAGAGCTCACCAACCTCACCCGAGAAGACCTGCTGGCCCGGATACAGMGAAATATCCACCACGAGGTTCTGGAGGGCAAYGTGGGTTACCTACGAGTGGATGACCTCCCAGGCCAAGAGGTGCTGAGTGAGCTGGGRGAGTTCTTGGTGACCCACGTGTGGAGGCAGCTCATGAGTACCTCCTCCTTGGTGCTAGATCTCCGGCACTGCGCAGGTGGTCATGTCTCTGGGATCCCTTATGTCGTCTCCTACTTGCACCCCGGGAACACTGTCATGCACGTAGATACTATCTACGATCGTCCCTCCAATACCACCACAGAGATCTGGACCTTGCCCAGGGTCCTGGGGGAGAGATACAGTGCTGACAAGGATGTGGTAGTCCTCACCAGTGGACGTACTGGGGGAGTGGCTGAGGATATCGCCTACATCCTCAAGCAGATGCGAAGGGCCATCGTGGTGGGTGAGAGGACAGAGGGCGGAGCCCTGGACCTCCAGAAGCTGAGAATAGGCAAGTCTAACTTCTTCCTCACAGTGCCCGTGTCCAGGTCCCTGGGACCCCTGGGTGGAGGTGGCCAGACATGGGAAGGCAGTGGAGTGCTGCCCTGCGTGGGGACACCTGCAGAGCAGGCCCTGGAAAAGGCCCTGGCCATCCTCACCCTGCGCCGTGCCCTGCCGGGGGTTGTCCTCAGGCTGCAGGAAGCCTTGCAGGACTATTACACACTGGTGGACCGAGTGCCAGGCCTACTACACCACCTGGCTAGCATGGACTACTCAGCTGTGGTCTCTGAAGAGGACCTAGTGACAAAGCTTAACGCTGGCTTGCAGGCTGTGTCG----------------------------------------------------------------------------------------------------------------------------------------------------------------------------------------------------------------------------------TGGCCCCCTTCACAGTAGTGGTCAAAGAGTCTTGTGATGGAATGGGGGACGTGAGTGAGAAGCATGGGAGTGGGCCCGCAGTTCCCGAAAAGGCAGTTCGTTTCTCCTTCACCG-TCATGAGAATTACAATAGAGCACGGCTCACAGAGCGTGAAGGTGTTTGAGGAGCCCAAGCCTAATTCCGAACTGTGCTGCAAGCCGTTGTGTCTTATGCTGGCCGATGAGTCTGACCACGAGACCCTGACTGCTATCCTAAGCCCTCTCATTGCTGAGAGGGAAGCCATGAAGAGCAGTGAACTAATGCTGGAGATGGGAGGCATCCTCAGGACTTTCAAGTTCATCTTCAGGGGCACTGGATATGATGAAAAACTTGTMCGGGAAGTCGAAGGCTTGGAGGCGTCTGGCTCAGTCTAYATCTGTACACTTTGTGATGCCACTCGCCTGGAAGCCTCTCAAAATCTTGTCTTCCACTCCATCACCAGAAGCCATGCTGAGAATCTGGAGCGCTATGAGGTCTGGCGATCCAATCCTTACCACGAGTCAGTGGAAGAACTTCGGGACCGGGTGAAAGGGGTCTCTGCCAAGCCTTTCATCGAGACGGTCCCTTCCATAGATGCRCTGCACTGTGACATTGGCAATGCCGCCGAATTCTATAAGATTTTCCAGCTGGAGATAGGGGAAGTGTATAAAAATCCCAATGCCTCTAAAGAGGAAAGGAAGAGATGGCAGGCCACCCTGGACAAACATCTCCGGAAAAGGATGAACCTAAAACCAATCATGAGGATGAATGGTAACTTTGCCCGGAAGCTTATGACCCAAGAGACTGTAGATGCAGTTTGTGAATTAATTCCTTCTGAGGAGAGGCACGAAGCTCTCAGGGAGCTGATGGACCTTTACCTGAAAATGAAACCCGTGTGGCGTTCATCATGCCCTGCCAAAGAGTGCCCAGAGTCCCTCTGCCAGTACAGTTTTAACTCACAGCGTTTTGCTGAGCTCCTCTCTACCAAATTTA--------------------------------------------------------------------------------------------------------------------------------------------------------------------------------------------------------------------------------------------------------------------------------------------------------------------------------------------------------------------------------------------------------------------------------------------------------------------------------------------------------------------------------------------------------------------------------------------------------------------------------------------------------------------------
Cah10_S2                    ------------------------------------------------------------------------------------------------------------------------------------------------------------------------------------------------------------------------------------------------------------------------------------------------------------------------------------------------------------GTCATTCTACTGTTTGCCGTAATAGCAACTGCATTTATAGGRTATGTCCTTCCATGAGGACAAATATCCTTCTGAGGGGCCACAGTCATCACAAATCTACTCTCAGCCATCCCCTACATCGGTACTGACCTAGTAGAGTGAATCTGAGGTGGGTTTTCAGTAGACAAAGCCACCCTTACACGCTTCTTCGCATTCCACTTTATTCTCCCCTTTATCATTGCAGCCCTAGCCATAGTACACCTACTTTTTCTAC-CGAAACAGGCTCTAATAACCCCACAGG----------------------------------------------------------------------------------------------------------------------------------------------------------------------------------------------------------------------------------------------------------------------------------------------------------------------------------------------------------------------------------------------------------------------------------------------------------------------------------------------------------------------------------------------------------------------------------------------------------------------------------------------------------------------------------------------------------------------------------------------------------------------------------------------------------------------------------------------------------------------------------------------------------------------------------------------------------------------------------------------------------------------------------------------------------------------------------------------------------------------------------------------------------------------------------------------------------------------------------------------------------------------------------------------------------------------------------------------------------------------------------------------------------------------------------------------------------------------------------------------------------------------------------------------------------------------------------------------------------------------------------------------------------------------------------------------------------------------------------------------------------------------------------------------------------------------------------------------------------------------------------------------------------------------------------------------------------------------------------------------------------------------------------------------------------------------------------------------------------------------------------------------------------------------------------------------------------------------------------------------------------------------------------------------------------------------------------------------------------------------------------------------------------------------------------------------------------------------------------------------------------------------------------------------------------------------------------------------------------------------------------------------------------------------------------------------------------------------------------------------------------------------------------------------------------------------------------------------------------------------------------------------------------------------------------------------------------------------------------------------------------------------------------------------------------------------------------------------------------------------------------------------------------------------------------------------------------------------------------------------------------------------------------------------------------------------------------------------------------------------------------------------------------------------------------------------------------------------------------------------------------------
Cah11_ABC-011               -----------------------CCCACTCCTAAAAATCATTAACCATGCATTCGTCGACCTCCCTGCACCCTCCAACATCTCATCATGATGAAACTTCGGCTCTCTATTAGGAGTATGCCTAGTAATCCAAATCCTCACAGGACTATTTCTAGCAATACACTACACCTCAGACACTATAACAGCATTCTCATCCGTAACCCACATCTGCCGAGACGTAAATTACGGCTGACTGATTCGATACCTCCATGCAAACGGAGCCTCCATATTCTTCGTATGCTTATTCATACACGTAGGACGAGGCATCTACTATGGGTCCTACACCTTTACAGAGACATGAAACCTTGGTATTATTCTACTGTTTGCCGTAATAGCAACTGCATTTATAGGATATGTCCTCCCATGGGGGCAAATATCCTTCTGAGGGGCCACAGTCATTACAAACCTACTTTCAGCCATCCCCTACATCGGTACTAACCTAGTAGAATGAATCTGAGGCGGTTTTTCAGTAGACAAAGCCACCCTTACACGATTCTTCGCATTCCACTTTATCCTCCCCTTTATTATTGCAGCTCTGGCCATAGTACACCTACTTTTTCTCCACGAAACAGGCTCTAATAACCCCACAGGAATGAACTCCGACGCAGACAAAATCCCCTTCCACCCCTACTACACAATCAAAGACCTCTTAGGTGTATTCCTTATACTGTCAGTCCTCCTCCTATTAGTACTTTTCTCCCCAGACCTATTAGGAGACCCCGACAACTATACACCAGCTAACCCCCTAAATACCCCTCCTCACATTAAACCAGAGTGATACTTTCTATTCGCATATGCTATCCTACGCTCTATCCCCAACAAACTAGGAGGCGTATTAGCCCTAGTACTATCCATCCTAATCCTAGCTTTTATACCTCTCATCCACACCTCAAAACAACGAAGCTTAATATTCCGCCCAATCAGCCAGACCATATTCTGAATCCTAGCAGCCAACCTACTTATCCTAACCTGAATCGGAGGACAACCCGTAGAACACCCCTTCATCATTATTGGCCAACTAGCTTCAATCAGCTACTTCTCCATCATTTTAATTCTAATACCAATCTCAGGACTAATC---------------------------------------------------------------------------------------------------------------------------------------------------------------------------------------------------------------------------------------------------------------------------------------------------------------------------------------------------------------------------------------------------------------------------------------------------------------------------------------------------------------------------------------------------------------------------------------------------------------------------------------------------------------------------------------------------------------------------------------------------------------------------------------------------------------------------------------------------------------------------------------------------------------------------------------------------------------------------------------------------------------------------------------------------------------------------------------------------------------------------------------------------------------------------------------------------------------------------------------------------------------------------------------------------------------------------------------------------------------------------------------------------------------------------------------------------------------------------------------------------------------------------------------------------------------------------------------------------------------------------------------------------------------------------------------------------------------------------------------------------------------------------------------------------------------------------------------------------------------------------------------------------------------------------------------------------------------------------------------------------------------------------------------------------------------------------------------------------------------------------------------------------------------------------------------------------------------------------------------------------------------------------------------------------------------------------------------------------------------------------------------------------ATAA-AAATTACTCTGGTCTTGTAAACCAAAAACGGAGAATAGATCTCCTTGGGACATCAAGAGAGAAGACCTTGTCT--TCACCGTCAACTCCCAAAGCTGATATTCTAATTAAACTACCTCTTGAA-CTTTTCATGTACATAA-AATTATCTAC---CACCCATAACATCATA-TGTATATATTACATTAAATTATTTACCCCTAGCATATAAGCAAGTAACCTAAATTAATGTATTA-AGACTT-AAATAACTTAATCAACT-AAAATTTATTACCCCATGAATATTCATAGAATTACATATA-TATTAAT-GTTCAATCAAACATATCTGTGTTATCTAGACATACACCATTAAGTCAT-AACCCTGCTTGTCCATATGACTAT-CCCCTTCCAATG-TTGGTCTATCTATCTACCATCCTCCGTGAAATCAACAACCCGCCCACCATTGCCACTCTTCTCGCTCCGGGCCCATTAAACTTGGGGGTAGCTAAACTGAAACTTTAACAGACATCTGGTTC-TTTCTTCAGGACCATATAAATGAATTAT-CGCCCATACGTTCCCCTAAATTAAGACA
Cah11_ABC-012               -----------------------CCCACTCCTAAAAATCATTAACCATGCATTCGTCGACCTCCCTGCACCCTCCAACATCTCATCATGATGAAACTTCGGCTCTCTATTAGGAGTGTGCCTAGTAATCCAAATCCTCACAGGACTATTTCTAGCAATACACTACACCTCAGACACTATAACAGCATTCTCATCCGTAACCCACATCTGCCGAGACGTAAATTACGGCTGACTGATTCGATACCTCCATGCAAACGGAGCCTCCATATTCTTCGTATGCTTATTCATACACGTAGGACGAGGCATCTACTATGGGTCCTACACCTTTACAGAGACATGAAACCTTGGTATTATTCTACTGTTTGCCGTAATAGCAACTGCATTTATAGGATATGTCCTCCCATGGGGGCAAATATCCTTCTGAGGGGCCACAGTCATTACAAACCTACTTTCAGCCATCCCCTACATCGGTATTAACCTAGTAGAATGAATCTGAGGCGGTTTTTCAGTAGACAAAGCCACCCTTACACGATTCTTCGCATTCCACTTTATCCTCCCCTTTATTATTGCAGCTCTGGCCATGGTACACCTACTTTTTCTCCACGAAACAGGCTCTAATAACCCCACAGGAATGAACTCCGACGCAGACAAAATCCCCTTCCACCCCTACTACACAATCAAAGACCTCTTAGGTGTATTCCTCATACTGTCAGTCCTCCTCCTATTAGTACTTTTCTCCCCAGACCTATTAGGAGACCCCGACAACTATACACCAGCTAACCCCCTAAATACCCCCCCTCACATTAAACCGGAGTGATACTTTCTATTCGCATATGCTATCCTACGCTCTATCCCCAACAAACTAGGAGGCGTATTAGCCCTAGTACTATCCATCCTAATCCTAGCTTTTATACCTCTCATCCACACCTCAAAACAACGAAGCTTAATATTCCGCCCAATCAGCCAGACCATATTCTGAATCCTAGCAGCCGACCTACTTATCCTAACCTGAATCGGAGGACAACCCGTAGAACACCCCTTCATCATTATTGGCCAACTAGCTTCAATCAGCTACTTCTCCATCATTTTAATTCTAATACCAATCTCAGGACTAATC---------------------------------------------------------------------------------------------------------------------------------------------------------------------------------------------------------------------------------------------------------------------------------------------------------------------------------------------------------------------------------------------------------------------------------------------------------------------------------------------------------------------------------------------------------------------------------------------------------------------------------------------------------------------------------------------------------------------------------------------------------------------------------------------------------------------------------------------------------------------------------------------------------------------------------------------------------------------------------------------------------------------------------------------------------------------------------------------------------------------------------------------------------------------------------------------------------------------------------------------------------------------------------------------------------------------------------------------------------------------------------------------------------------------------------------------------------------------------------------------------------------------------------------------------------------------------------------------------------------------------------------------------------------------------------------------------------------------------------------------------------------------------------------------------------------------------------------------------------------------------------------------------------------------------------------------------------------------------------------------------------------------------------------------------------------------------------------------------------------------------------------------------------------------------------------------------------------------------------------------------------------------------------------------------------------------------------------------------------------------------------------------------ATAA-AAATTACTCTGGTCTTGTAAACCAAAAACGGAGAATAGATCTCCTTGGGACATCAAGAGAGAAGACCTTGTCT--TCACCGTCAACTCCCAAAGCTGATATTCTAATTAAACTACCTCTTGAA--CTTTCATGTACATAA-AATTATCTAC---CACCCATAACATCATA-TGTATATATTACATTAAATTATTTACCCCTAGCATATAAGCAAGTAACCTAAATTAATGTATTA-AGACTT-AAACAACTTAATCAACT-AAAATTTATTACCCCATGAATATTCACAGAATTACATATA-TATTAAT-GTTCAATCAAACATATCTGTGTTATCTAGACATACACCATTAAGTCAT-AACCCTGCTTGTCCATATGACTAT-CCCCTTCCAATG-TTGGTCTATCTATCTACCATCCTCCGTGAAATCAACAACCCGCCCACCATTGCCACTCTTCTCGCTCCGGGCCCATTAAACTTGGGGGTAGCTAAAGTGAAACTTTAACAGACATCTGGTTC-TTTCTTCAGGACCATATAAATGAATTAT-CGCCCATACGTTCCCCTAAATTAAGACA
Cah11_ABC-013               -----------------------CCCACTCCTAAAAATCATTAACCACGCATTCGTCGACCTCCCTGCACCCTCCAACATCTCATCATGATGAAACTTCGGCTCTCTATTAGGAGTGTGCCTAGTAATCCAAATCCTCACAGGACTATTTCTAGCAATACACTACACCTCAGACACTATAACAGCATTCTCATCCGTAACCCACATCTGCCGAGACGTAAATTACGGCTGACTGATTCGATACCTCCATGCAAACGGAGCCTCCATATTCTTCGTATGCTTATTCATACACGTAGGACGAGGCATCTACTATGGGTCCTACACCTTTACAGAGACATGAAACCTTGGTGTTATTCTACTGTTTGCCGTAATAGCAACTGCATTTATAGGATATGTCCTCCCATGGGGGCAAATATCCTTCTGAGGGGCCACAGTCATTACAAACCTGCTTTCAGCCATCCCCTACATCGGTATTAACCTAGTAGAATGAATCTGAGGCGGTTTTTCAGTAGACAAAGCCACCCTTACACGATTCTTCGCATTCCACTTTATCCTCCCCTTTATTATTGCAGCTCTGGCCATGGTACACCTACTTTTTCTCCACGAAACAGGCTCTAATAACCCCACAGGAATGAACTCCGACGCAGACAAAATCCCCTTCCACCCCTACTACACAATCAAAGACCTCTTAGGTGTATTCCTCATACTGTCAGTCCTCCTCCTATTAGTACTTTTCTCCCCAGACCTATTAGGAGACCCCGACAACTATACACCAGCTAACCCCCTAAATACCCCCCCTCACATTAAACCAGAGTGATACTTTCTATTCGCATATGCTATCCTACGCTCTATCCCCAACAAACTAGGAGGCGTATTAGCCCTAGTACTATCCATCCTAATCCTAGCTTTTATACCTCTCATCCACACCTCAAAACAACGAAGCTTAATATTCCGCCCAATCAGCCAGACCATATTCTGAATCCTAGCAGCCAACCTACTTATCCTAACCTGAATCGGAGGACAACCCGTAGAACACCCCTTCATCATTATTGGCCAACTAGCTTCAATCAGCTACTTCTCCATCATTTTAATTCTAATACCAATCTCAGGACTAATC---------------------------------------------------------------------------------------------------------------------------------------------------------------------------------------------------------------------------------------------------------------------------------------------------------------------------------------------------------------------------------------------------------------------------------------------------------------------------------------------------------------------------------------------------------------------------------------------------------------------------------------------------------------------------------------------------------------------------------------------------------------------------------------------------------------------------------------------------------------------------------------------------------------------------------------------------------------------------------------------------------------------------------------------------------------------------------------------------------------------------------------------------------------------------------------------------------------------------------------------------------------------------------------------------------------------------------------------------------------------------------------------------------------------------------------------------------------------------------------------------------------------------------------------------------------------------------------------------------------------------------------------------------------------------------------------------------------------------------------------------------------------------------------------------------------------------------------------------------------------------------------------------------------------------------------------------------------------------------------------------------------------------------------------------------------------------------------------------------------------------------------------------------------------------------------------------------------------------------------------------------------------------------------------------------------------------------------------------------------------------------------------------ATAA-AAATTACTCTGGTCTTGTAAACCAAAAACGGAGAATAGATCTCCTTGGGACATCAAGAGAGAAGACCTTGTCT--TCACCGTCAACTCCCAAAGCTGATATTCTAATTAAACTACCTCTTGAA-CTTTTCATGTACATAA-AATTATCTAC---CACCCATAACATCATA-TGTATATATTACATTAAATTATTTACCCCTAGCATATAAGCAAGTAACCTAAATTAATGTATTA-AGACTT-AAACAACTTAATCAACT-AAAATTTATTACCCCATGAATATTCACAGAATTACATATA-TATTAAT-GTTCAATCAAACATATCTGTGTTATCTAGGCATACACCATTAAGTCAT-AACCCTGCTCGTCCATATGACTAT-CCCCTTCCAATG-TTGGTCTATCTATCTACCATCCTCCGTGAAATCAACAACCCGCCCACCATTGCCACTCTTCTCGCTCCGGGCCCATTAAACTTGGGGGTAGCTAAAGTGAAACTTTAACAGACATCTGGTTC-TTTCTTCAGGACCATATAAATGAATTAT-CGCCCATACGTTCCCCTAAATTAAGACA
Cah11_ABC-014               -----------------------CCCACTCCTAAAAATCATTAACCACGCATTCGTCGACCTCCCTGCACCCTCCAACATCTCATCATGATGAAACTTCGGCTCTCTATTAGGAGTGTGCCTAGTAATCCAAATCCTCACAGGACTATTTCTAGCAATACACTACACCTCAGACACTATAACAGCATTCTCATCCGTAACCCACATCTGCCGAGACGTAAATTACGGCTGACTGATTCGATACCTCCATGCAAACGGAGCCTCCATATTCTTCGTATGCTTATTCATACACGTAGGACGAGGCATCTACTATGGGTCCTACACCTTTACAGAGACATGAAACCTTGGTATTATTCTACTGTTTGCCGTAATAGCAACTGCATTTATAGGATATGTCCTCCCATGGGGGCAAATATCCTTCTGAGGGGCCACAGTCATTACAAACCTACTTTCAGCCATCCCCTACATCGGTATTAACCTAGTAGAATGAATCTGAGGCGGTTTTTCAGTAGACAAAGCCACCCTTACACGATTCTTCGCATTCCACTTTATCCTCCCCTTTATTATTGCAGCTCTGGCCATGGTACACCTACTTTTTCTCCACGAAACAGGCTCTAATAACCCCACAGGAATGAACTCCGACGCAGACAAAATCCCCTTCCACCCCTACTACACAATCAAAGACCTCTTAGGTGTATTCCTCATACTGTCAGTCCTCCTCCTATTAGTACTTTTCTCCCCAGACCTATTAGGAGACCCCGACAACTATACACCAGCTAACCCCCTAAATACCCCCCCTCACATTAAACCAGAGTGATACTTTCTATTCGCATATGCTATCCTACGCTCTATCCCCAACAAACTAGGAGGCGTATTAGCCCTAGTACTATCCATCCTAATCCTAGCTTTTATACCTCTCATCCACACCTCAAAACAACGAAGCTTAATATTCCGCCCAATCAGCCAAACCATATTCTGAATCCTAGCAGCCAACCTACTTATCCTAACCTGAATCGGAGGACAACCCGTAGAACACCCCTTCATCATTATTGGCCAACTAGCTTCAATCAGCTACTTCTCCATCATTTTAATTCTAATACCAATCTCAGGACTAATC---------------------------------------------------------------------------------------------------------------------------------------------------------------------------------------------------------------------------------------------------------------------------------------------------------------------------------------------------------------------------------------------------------------------------------------------------------------------------------------------------------------------------------------------------------------------------------------------------------------------------------------------------------------------------------------------------------------------------------------------------------------------------------------------------------------------------------------------------------------------------------------------------------------------------------------------------------------------------------------------------------------------------------------------------------------------------------------------------------------------------------------------------------------------------------------------------------------------------------------------------------------------------------------------------------------------------------------------------------------------------------------------------------------------------------------------------------------------------------------------------------------------------------------------------------------------------------------------------------------------------------------------------------------------------------------------------------------------------------------------------------------------------------------------------------------------------------------------------------------------------------------------------------------------------------------------------------------------------------------------------------------------------------------------------------------------------------------------------------------------------------------------------------------------------------------------------------------------------------------------------------------------------------------------------------------------------------------------------------------------------------------------------ATAA-AAATTACTCTGGTCTTGTAAACCAAAAACGGAGAATAGATCTCCTTGGGACATCAAGAGAGAAGACCTTGTCT--TCACCGTCAACTCCCAAAGCTGATATTCTAATTAAACTACCTCTTGAA-CTTTTCATGTACATAA-AATTATCTAC---CACCCATAACATCATA-TGTATATATTACATTAAATTATTTACCCCTAGCATATAAGCAAGTAACCTAAATTAATGTATCA-AGACTT-AAACAACTTAATCAACT-AAAATTTATTACCCCATGAATATTCACAGAATTACATATA-TATTAAT-GCTCAATCAAACATATCTGTGTTATCTAGACATACACCATTAAGTCAT-AACCCTGCTCGTCCATATGACTAT-CCCCTTCCAATG-TTGGTCTATCTATCTACCATCCTCCGTGAAATCAACAACCCGCCCACTATTGCCACTCTTCTCGCTCCGGGCCCATTAAACTTGGGGGTAGCTAAAGTGAAACTTTAACAGACATCTGGTTC-TTTCTTCAGGACCATATAAATGAATTAT-CGCCCATACGTTCCCCTAAATTAAGACA
Cah11_ABC-015               -----------------------CCCACTCCTAAAAATCATTAACCATGCGTTCGTCGACCTCCCTGCACCCTCCAACATCTCATCATGATGAAACTTCGGCTCTCTATTAGGGGTATGCCTAGTAATCCAAATCCTCACAGGACTATTTCTAGCAATACACTACACCTCAGACACTATAACAGCATTCTCATCCGTAACCCACATCTGCCGAGACGTGAATTACGGCTGACTGATTCGATACCTCCATGCAAACGGAGCCTCCATATTCTTCGTATGCTTATTCATACACGTAGGACGAGGCATCTACTATGGGTCCTACACCTTTACAGAGACATGAAACCTTGGTATTATTCTACTGTTTGCCGTAATAGCAACTGCATTTATAGGATATGTCCTCCCATGGGGGCAAATATCCTTCTGAGGGGCCACAGTCATTACAAACCTACTTTCAGCCATCCCCTACATCGGTACTAACCTAGTAGAATGAATCTGAGGCGGATTTTCAGTAGACAAAGCCACCCTTACACGATTCTTCGCATTCCACTTTATCCTCCCCTTTATTATTGCAGCTCTGGCCATGGTACACCTACTTTTCCTCCACGAAACAGGCTCTAATAACCCCACAGGAATGAACTCCAATGCAGACAAAATCCCCTTCCACCCCTACTACACAATCAAAGACCTCTTAGGTGTATTCCTCATACTGTCAGTCCTCCTCCTATTAGTACTTTTCTCCCCAGACCTATTAGGAGACCCCGACAACTATACACCAGCTAACCCCCTAAATACCCCCCCTCACATTAAACCAGAGTGATACTTTCTATTCGCATATGCTATCCTACGCTCTATCCCCAACAAACTAGGAGGCGTATTAGCCCTAGTACTATCCATCCTAATCCTAGCTTTTATACCTCTCATCCACACCTCAAAACAACGAAGCTTAATATTCCGCCCAATCAGCCAGACCATATTCTGAATCCTAGCAGCCAACCTGCTTATCCTAACCTGAATCGGAGGACAACCCGTAGAACACCCCTTCATCATTATTGGCCAACTAGCTTCAATCAGCTACTTCTCCATCATTTTAATTCTAATACCAATCTCAGGGCTAATC---------------------------------------------------------------------------------------------------------------------------------------------------------------------------------------------------------------------------------------------------------------------------------------------------------------------------------------------------------------------------------------------------------------------------------------------------------------------------------------------------------------------------------------------------------------------------------------------------------------------------------------------------------------------------------------------------------------------------------------------------------------------------------------------------------------------------------------------------------------------------------------------------------------------------------------------------------------------------------------------------------------------------------------------------------------------------------------------------------------------------------------------------------------------------------------------------------------------------------------------------------------------------------------------------------------------------------------------------------------------------------------------------------------------------------------------------------------------------------------------------------------------------------------------------------------------------------------------------------------------------------------------------------------------------------------------------------------------------------------------------------------------------------------------------------------------------------------------------------------------------------------------------------------------------------------------------------------------------------------------------------------------------------------------------------------------------------------------------------------------------------------------------------------------------------------------------------------------------------------------------------------------------------------------------------------------------------------------------------------------------------------------------ATAA-AAATTACTCTGGTCTTGTAAACCAAAAACGGAGAATAGATCTCCTTGGGACATCAAGAGAGAAGACCTTGTCT--TCACCGTCAACTCCCAAAGCTGATATTCTAATTAAACTACCTCTTGAA-CTTTTCATGTACATAA-AATTATCTAC---CACCCATAACATCATA-TGTATATATTACATTAAATTATTTACCCCTAGCATATAAGCAAGTAACCTAAATTAATGTATTA-AGACTT-AAATAACTTAATCAACT-AAAATTTATTACCCCATGAATATTCACAGAATTACATATA-TATTAAT-GCTCAATCAAACATATCTGTGTTATCTAGACATACACCATTAAGTCAT-AACCCTGCTCGTCCATATGACTAT-CCCCTTCCAATG-TTGGTCTATCTATCTACCATCCTCCGTGAAATCAACAACCCGCCCACCATTGCCACTCTTCTCGCTCCGGGCCCATTAAACTTGGGGGTAGCTAAAGTGAAACTTTAACAGACATCTGGTTC-TTTCTTCAGGACCATATAAATGAATTAT-CGCCCATACGTTCCCCTAAATTAAGACA
Cah11_ABC-016               -----------------------CCCTCTCCTAAAAATCATTAACCATGCATTCGTCGACCTCCCTGCACCCTCCAACATCTCATCATGATGAAACTTCGGCTCTCTATTAGGAGTATGCCTAGTAATCCAAATCCTCACAGGACTATTTCTAGCAATACACTACACCTCAGACACTATAACAGCATTCTCATCCGTAACCCACATCTGCCGAGACGTAAATTACGGCTGACTGATTCGATACCTCCATGCAAACGGAGCCTCCATATTCTTCGTATGCTTATTCATACACGTAGGACGAGGCATCTACTATGGGTCCTACACCTTTACAGAGACATGAAACCTTGGTATTATTCTACTGTTTGCCGTAATAGCAACTGCATTTATAGGATATGTCCTCCCATGGGGGCAAATATCCTTCTGAGGGGCCACAGTCATTACAAACCTACTTTCAGCCATCCCCTACATCGGTACTAACCTAGTAGAATGAATCTGAGGCGGATTTTCAGTAGACAAAGCCACCCTTACACGATTCTTCGCATTCCACTTTATCCTCCCCTTTATTATTGCAGCTCTGGCCATGGTACACCTACTTTTTCTCCACGAAACAGGCTCTAATAACCCCACAGGAATGAACTCCGATGCAGACAAAATCCCCTTCCACCCCTACTACACAATCAAAGACCTCTTAGGTGTATTCCTCATACTGTCAGTCCTCCTCCTATTAGTACTTTTCTCCCCAGACCTATTAGGAGACCCCGACAACTATACACCAGCTAACCCCCTAAATACCCCTCCTCACATTAAACCAGAGTGATACTTTCTATTCGCATATGCTATCCTACGCTCTATCCCCAACAAACTAGGAGGCGTATTAGCCCTAGTACTATCCATCCTAATCCTAGCTTTTATACCTCTCATCCACACCTCAAAACAACGAAGCTTAATATTCCGCCCAATCAGCCAGACCATATTCTGAATCCTAGCAGCCAACCTACTTATCCTAACCTGAATCGGAGGACAACCCGTAGAACACCCCTTCATCATTATTGGCCAATTAGCTTCAATCAGCTACTTCTCCATCATTTTAATTCTAATACCAATCTCAGGACTAATC---------------------------------------------------------------------------------------------------------------------------------------------------------------------------------------------------------------------------------------------------------------------------------------------------------------------------------------------------------------------------------------------------------------------------------------------------------------------------------------------------------------------------------------------------------------------------------------------------------------------------------------------------------------------------------------------------------------------------------------------------------------------------------------------------------------------------------------------------------------------------------------------------------------------------------------------------------------------------------------------------------------------------------------------------------------------------------------------------------------------------------------------------------------------------------------------------------------------------------------------------------------------------------------------------------------------------------------------------------------------------------------------------------------------------------------------------------------------------------------------------------------------------------------------------------------------------------------------------------------------------------------------------------------------------------------------------------------------------------------------------------------------------------------------------------------------------------------------------------------------------------------------------------------------------------------------------------------------------------------------------------------------------------------------------------------------------------------------------------------------------------------------------------------------------------------------------------------------------------------------------------------------------------------------------------------------------------------------------------------------------------------------------ATAA-AAATTACTCTGGTCTTGTAAACCAAAAACGGAGAATAGATCTCCTTGGGACATCAAGAGAGAAGACCTTGTCT--TCACCGTCAACTCCCAAAGCTGATATTCTAATTAAACTACCTCTTGAA-CTTTTCATGTACATAA-AATTATCTAC---CACCCATAACATCATA-TGTATATATTACATTAAATTATTTACCCCTAGCATATAAGCAAGTAACCTAAATTAATGTATTA-AGACTT-AAATAACTTAATCAACT-AAAATTTATTACCCCATGAATATTCACAGAATTACATATA-TATTAAT-GTTCAATCAAACATATCTGTGTTATCTAGACATACACCATTAAGTCAT-AACCCTGCTCGTCCATATGACTAT-CCCCTTCCAATG-TTGGTCTATCTATCTACCATCCTCCGTGAAATCAACAACCCGCCCACCATTGCCACTCTTCTCGCTCCGGGCCCATTAAACTTGGGGGTAGCTAAAGTGAAACTTTAACAGACATCTGGTTC-TTTCTTCAGGACCATATAAATGAATTAT-CGCCCATACGTTCCCCTAAATTAAGACA
Cah11_ABC-017               -----------------------CCCTCTCCTAAAAATCATTAACCATGCATTCGTCGACCTCCCTGCACCCTCCAACATCTCATCATGATGAAACTTCGGCTCTCTATTAGGAGTATGCCTAGTAATCCAAATCCTCACAGGACTATTTCTAGCAATACACTACACCTCAGACACTATAACAGCATTCTCATCCGTAACCCACATCTGCCGAGACGTAAATTACGGCTGACTGATTCGATACCTCCATGCAAACGGAGCCTCCATATTCTTCGTATGCTTATTCATACACGTAGGACGAGGCATCTACTATGGGTCCTACACCTTTACAGAGACATGAAACCTTGGTATTATTCTACTGTTTGCCGTAATAGCAACTGCATTTATAGGATATGTCCTCCCATGGGGGCAAATATCCTTCTGAGGGGCCACAGTCATTACAAACCTACTTTCAGCCATCCCCTACATCGGTACTAACCTAGTAGAATGAATCTGAGGCGGATTTTCAGTAGACAAAGCCACCCTTACACGATTCTTCGCATTCCACTTTATCCTCCCCTTTATTATTGCAGCTCTGGCCATGGTACACCTACTTTTTCTCCACGAAACAGGCTCTAATAACCCCACAGGAATGAACTCCGATGCAGACAAAATCCCCTTCCACCCCTACTACACAATCAAAGACCTCTTAGGTGTATTCCTCATACTGTCAGTCCTCCTCCTATTAGTACTTTTCTCCCCAGACCTATTAGGAGACCCCGACAACTATACACCAGCTAACCCCCTAAATACCCCTCCTCACATTAAACCAGAGTGATACTTTCTATTCGCATATGCTATCCTACGCTCTATCCCCAACAAACTAGGAGGCGTATTAGCCCTAGTACTATCCATCCTAATCCTAGCTTTTATACCTCTCATCCACACCTCAAAACAACGAAGCTTAATATTCCGCCCAATCAGCCAGACCATATTCTGAATCCTAGCAGCCAACCTACTTATCCTAACCTGAATCGGAGGACAACCCGTAGAACACCCCTTCATCATTATTGGCCAACTAGCTTCAATCAGCTACTTCTCCATCATTTTAATTCTAATACCAATCTCAGGACTAATC---------------------------------------------------------------------------------------------------------------------------------------------------------------------------------------------------------------------------------------------------------------------------------------------------------------------------------------------------------------------------------------------------------------------------------------------------------------------------------------------------------------------------------------------------------------------------------------------------------------------------------------------------------------------------------------------------------------------------------------------------------------------------------------------------------------------------------------------------------------------------------------------------------------------------------------------------------------------------------------------------------------------------------------------------------------------------------------------------------------------------------------------------------------------------------------------------------------------------------------------------------------------------------------------------------------------------------------------------------------------------------------------------------------------------------------------------------------------------------------------------------------------------------------------------------------------------------------------------------------------------------------------------------------------------------------------------------------------------------------------------------------------------------------------------------------------------------------------------------------------------------------------------------------------------------------------------------------------------------------------------------------------------------------------------------------------------------------------------------------------------------------------------------------------------------------------------------------------------------------------------------------------------------------------------------------------------------------------------------------------------------------------------ATAA-AAATTACTCTGGTCTTGTAAACCAAAAACGGAGAATAGATCTCCTTGGGACATCAAGAGAGAAGACCTTGTCT--TCACCGTCAACTCCCAAAGCTGATATTCTAATTAAACTACCTCTTGAA-CTTTTCATGTACATAA-AATTATCTAC---CACCCATAACATCATA-TGTATATATTACATTAAATTATTTACCCCTAGCATATAAGCAAGTAACCTAAATTAATGTATTA-AGACTT-AAATAACTTAATCAACT-AAAATTTATTACCCCATGAATATTCATAGAATTACATATA-TATTAAT-GTTCAATCAAACATATCTGTGTTATCTAGACATACACCATTAAGTCAT-AACCCTGCTCGTCCATATGACTAT-CCCCTTCCAATG-TTGGTCTATCTATCTACCATCCTCCGTGAAATCAACAACCCGCCCACCATTGCCACTCTTCTCGCTCCGGGCCCATTAAACTTGGGGGTAGCTAAAGTGAAACTTTAACAGACATCTGGTTC-TTTCTTCAGGACCATATAAATGAATTAT-CGCCCATACGTTCCCCTAAATTAAGACA
Cah11_ABC-018               -----------------------CCCACTCCTAAAAATCATTAACCATGCATTCGTCGACCTCCCTGCACCCTCCAACATCTCATCATGATGAAACTTCGGCTCTCTATTAGGAGTGTGCCTAGCAATCCAAATCCTCACAGGACTATTTCTAGCAATACACTACACCTCAGACACTATAACAGCATTCTCATCCGTAACCCACATCTGCCGAGACGTAAATTACGGCTGACTGATTCGATACCTCCATGCAAACGGAGCCTCCATATTCTTCGTATGCTTATTCATACACGTAGGACGAGGCATCTACTATGGGTCCTACACCTTTACAGAGACATGAAACCTTGGTATTATTCTACTGTTTGCCGTAATAGCAACTGCATTTATAGGATATGTCCTCCCATGGGGGCAAATATCCTTCTGAGGGGCCACAGTCATTACAAACCTACTTTCAGCCATCCCCTACATCGGTACTAACCTAGTAGAATGAATCTGAGGCGGATTTTCAGTAGACAAAGCCACCCTTACACGATTCTTCGCACTCCACTTTATCCTCCCCTTTATTATTGCAGCTCTAGCCATGGTACACCTACTTTTTCTCCACGAAACAGGCTCTAATAACCCCACAGGAATGAACTCCGATGCAGACAAAATCCCCTTCCACCCCTACTACACAATCAAAGACCTCTTAGGTGTATTCCTCATACTGTCAGTCCTCCTCCTATTAGTACTTTTCTCCCCAGACCTATTAGGAGACCCCGACAACTATACACCAGCTAACCCCCTAAATACCCCTCCTCACATTAAACCAGAGTGATACTTTCTATTCGCATACGCTATCCTACGCTCTATCCCCAACAAACTAGGAGGCGTATTAGCCCTAGTACTATCCATCCTAATCCTAGCTTTTATACCTCTCATCCACACCTCAAAACAACGAAGCTTAATATTCCGCCCAATCAGCCAGACCATATTCTGAATCCTAGCAGCCAACCTACTTATCCTAACCTGAATCGGAGGACAACCCGTAGAACACCCCTTCACCATTATTGGCCAACTAGCTTCAATCAGCTACTTCTCCATCATTTTAATTCTAATACCAATCTCAGGACTAATC---------------------------------------------------------------------------------------------------------------------------------------------------------------------------------------------------------------------------------------------------------------------------------------------------------------------------------------------------------------------------------------------------------------------------------------------------------------------------------------------------------------------------------------------------------------------------------------------------------------------------------------------------------------------------------------------------------------------------------------------------------------------------------------------------------------------------------------------------------------------------------------------------------------------------------------------------------------------------------------------------------------------------------------------------------------------------------------------------------------------------------------------------------------------------------------------------------------------------------------------------------------------------------------------------------------------------------------------------------------------------------------------------------------------------------------------------------------------------------------------------------------------------------------------------------------------------------------------------------------------------------------------------------------------------------------------------------------------------------------------------------------------------------------------------------------------------------------------------------------------------------------------------------------------------------------------------------------------------------------------------------------------------------------------------------------------------------------------------------------------------------------------------------------------------------------------------------------------------------------------------------------------------------------------------------------------------------------------------------------------------------------------------ATAA-AAATTACTCTGGTCTTGTAAACCAAAAACGGAGAATAAATCTCCTTGGGACATCAAGAGAGAAGACCTTGTCT--TCACCGTCAACTCCCAAAGCTGATATTCTAATTAAACTACCTCTTGAA-CTTTTCATGTACATAA-AATTATCTAC---CACCCATAACATCATA-TGTATATATTACATTAAATTATTTACCCCTAGCATATAAGCAAGTAACCTAAATTAATGTATTA-AGACTT-AAATAACTTAATCAACT-AAAATTTATTACCCCATGAATATTCATAGAATTACATATA-TATTAAT-GTTCAATCAAACATATCTGTGTTATCTAGACATACACCATTAAGTCAT-AACCCTGCTCGTCCATATGACTAT-CCCCTTCCAATG-TTGGTCTATCTATCTACCATCCTCCGTGAAATCAACAACCCGCCCACCATTGCCACTCTTCTCGCTCCGGGCCCATTAAACTTGGGGGTAGCTAAAGTGAAACTTTAACAGACATCTGGTTC-TTTCTTCAGGACCATATAAATGAATTAT-CGCCCATACGTTCCCCTAAATTAAGACA
Cah11_ABC-019               -----------------------CCCACTCCTAAAAATCATTAACCATGCATTCGTCGACCTCCCTGCACCCTCCAACATCTCATCATGATGAAACTTCGGCTCTCTATTAGGAGTATGCCTAGTAATCCAAATCCTCACAGGGCTATTTCTAGCAATACACTACACCTCAGACACTATAACAGCATTCTCATCCGTAACCCACATCTGCCGAGACGTAAATTACGGCTGACTGATTCGATACCTCCATGCAAACGGAGCCTCCATATTCTTCGTATGCTTATTCATACACGTAGGACGAGGCATCTACTATGGGTCCTACACCTTTACAGAGACATGAAACCTTGGTATTATTCTACTGTTTGCCGTAATAGCAACTGCATTTATAGGATATGTCCTCCCATGGGGGCAAATATCCTTCTGAGGGGCCACAGTCATTACAAACCTACTTTCAGCCATCCCCTACATCGGTACTAACCTAGTAGAATGAATCTGAGGCGGATTTTCAGTAGACAAAGCCACCCTTACACGATTCTTCGCATTCCACTTTATCCTCCCCTTTATTATTGCAGCTCTGGCCATGGTACACCTACTTTTTCTCCACGAAACAGGCTCTAATAACCCCACAGGGATGAACTCCGATGCAGACAAAATCCCCTTCCACCCCTACTACACAATCAAAGACCTCTTAGGTGTGTTCCTCATACTGTCAGTCCTCCTCCTATTAGTACTTTTCTCCCCAGACCTATTAGGAGACCCCGACAACTATACACCAGCTAACCCCCTAAATACCCCTCCTCACATTAAACCAGAGTGATACTTTCTATTCGCATATGCTATCCTACGCTCTATCCCCAACAAACTAGGAGGCGTATTAGCCCTAGTACTATCCATCCTAATCCTAGCTTTTATACCTCTCATCCACACCTCAAAACAACGAAGCTTAATATTCCGCCCAATCAGCCAGACCATATTCTGAATCCTAGCAGCCAACCTACTTATCCTAACCTGAATCGGAGGACAGCCCGTAGAACACCCCTTCATCATTATTGGCCAACTAGCTTCAATCAGCTACTTCTCCATCATTTTAATTCTAATACCAATCTCAGGACTAATC---------------------------------------------------------------------------------------------------------------------------------------------------------------------------------------------------------------------------------------------------------------------------------------------------------------------------------------------------------------------------------------------------------------------------------------------------------------------------------------------------------------------------------------------------------------------------------------------------------------------------------------------------------------------------------------------------------------------------------------------------------------------------------------------------------------------------------------------------------------------------------------------------------------------------------------------------------------------------------------------------------------------------------------------------------------------------------------------------------------------------------------------------------------------------------------------------------------------------------------------------------------------------------------------------------------------------------------------------------------------------------------------------------------------------------------------------------------------------------------------------------------------------------------------------------------------------------------------------------------------------------------------------------------------------------------------------------------------------------------------------------------------------------------------------------------------------------------------------------------------------------------------------------------------------------------------------------------------------------------------------------------------------------------------------------------------------------------------------------------------------------------------------------------------------------------------------------------------------------------------------------------------------------------------------------------------------------------------------------------------------------------------------ATAA-AAATTACTCTGGTCTTGTAAACCAAAAACGGAGAATAGATCTCCTTGGGACATCAAGAGAGAAGACCTTGTCT--TCACCGTCAACTCCCAAAGCTGATATTCTAATTAAACTACCTCTTGAA-CTTTTCATGTACATAA-AATTATCTAC---CACCCATAACATCATA-TGTATATATTACATTAAATTATTTACCCCTAGCATATAAGCAAGTAACCTAAATTAATGTATTA-AGACTT-AAATAACTTAATCAACT-AAAATTTATTACCCCATGAATATTCATAGAATTACATATA-TATTAAT-GTTCAATCAAACATATCTGTGTTATCTAGACATACACCATTAAGTCAT-AACCCTGCTCGTCCATATGACTAT-CCCCTTCCAATG-TTGGTCTATCTATCTACCATCCTCCGTGAAACCAACAACCCGCCCACCATTGCCACTCTTCTCGCTCCGGGCCCATTAAACTTGGGGGTAGCTAAAGTGAAACTTTAACAGACATCTGGTTC-TTTCTTCAGGACCATATAAATGAATTAT-CGCCCATACGTTCCCCTAAATTAAGACA
Cah11_ABC-020               -----------------------CCCACTCCTAAAAATCATTAACCATGCATTCGTCGACCTCCCTGCACCCTCCAACATCTCATCATGATGAAACTTCGGCTCTCTATTAGGAGTATGCCTAGTAATCCAAATCCTCACAGGGCTATTTCTAGCAATACACTACACCTCAGACACTATAACAGCATTCTCATCCGTAACCCACATCTGCCGAGACGTAAATTACGGCTGACTGATTCGATACCTCCATGCAAACGGAGCCTCCATATTCTTCGTATGCTTATTCATACACGTAGGACGAGGCATCTACTATGGGTCCTACACCTTTACAGAGACATGAAACCTTGGTATTATTCTACTGTTTGCCGTAATAGCAACTGCATTTATAGGATATGTCCTCCCATGGGGGCAAATATCCTTCTGAGGGGCCACAGTCATTACAAACCTACTTTCAGCCATCCCCTACATCGGTACTAACCTAGTAGAATGAATCTGAGGCGGATTTTCAGTAGACAAAGCCACCCTTACACGATTCTTCGCATTCCACTTTATCCTCCCCTTTATTATTGCAGCTCTGGCCATGGTACACCTACTTTTTCTCCACGAAACAGGCTCTAATAACCCCACAGGGATGAACTCCGATGCAGACAAAATCCCCTTCCACCCCTACTACACAATCAAAGACCTCTTAGGTGTATTCCTCATACTGTCAGTCCTCCTCCTATTAGTACTTTTCTCCCCAGACCTATTAGGAGACCCCGACAACTATACACCAGCTAACCCCCTAAATACCCCTCCCCACATTAAACCAGAGTGATACTTTCTATTCGCATATGCTATCCTACGCTCTATCCCCAACAAACTAGGAGGCGTATTAGCCCTAGTACTATCCATCCTAATCCTAGCTTTTATACCCCTCATCCACACCTCAAAACAACGAAGCTTAATATTCCGCCCAATCAGCCAGACCATATTCTGAATCCTAGCAGCCAACCTACTTATCCTAACCTGAATCGGAGGACAGCCCGTAGAACACCCCTTCATCATTATTGGCCAACTAGCTTCAATCAGCTACTTCTCCATCATTTTAATTCTAATACCAATCTCAGGACTAATC---------------------------------------------------------------------------------------------------------------------------------------------------------------------------------------------------------------------------------------------------------------------------------------------------------------------------------------------------------------------------------------------------------------------------------------------------------------------------------------------------------------------------------------------------------------------------------------------------------------------------------------------------------------------------------------------------------------------------------------------------------------------------------------------------------------------------------------------------------------------------------------------------------------------------------------------------------------------------------------------------------------------------------------------------------------------------------------------------------------------------------------------------------------------------------------------------------------------------------------------------------------------------------------------------------------------------------------------------------------------------------------------------------------------------------------------------------------------------------------------------------------------------------------------------------------------------------------------------------------------------------------------------------------------------------------------------------------------------------------------------------------------------------------------------------------------------------------------------------------------------------------------------------------------------------------------------------------------------------------------------------------------------------------------------------------------------------------------------------------------------------------------------------------------------------------------------------------------------------------------------------------------------------------------------------------------------------------------------------------------------------------------------ATAA-AAATTACTCTGGTCTTGTAAACCAAAAACGGAGAACAGATCTCCTTGGGACATCAAGAGAGAAGACCTTGTCT--TCACCGTCAACTCCCAAAGCTGATATTCTAATTAAACTACCTCTTGAA-CTTTTCATGTACATAA-AATTATCTAC---CACCCATAACATCATA-TGTATATATTACATTAAATTATTTACCCCTAGCATATAAGCAAGTAACCTAAATTAATGTATTA-AGACTT-AAATAACTTAATCAACT-AAAATTTATTACCCCATGAATATTCATAGAATTACATATA-TATTAAT-GTTCAATCAAACATATCTGTGTTATCTAGACATACACCATTAAGTCAT-AACCCTGCTCGTCCATATGACTAT-CCCCTTCCAATG-TTGGTCTATCTATCTACCATCCTCCGTGAAACCAACAACCCGCCCACCATTGCCACTCTTCTCGCTCCGGGCCCATTAAACTTGGGGGTAGCTAAAGTGAAACTTTAACAGACATCTGGTTC-TTTCTTCAGGACCATATAAATGAATTAT-CGCCCATACGTTCCCCTAAATTAAGACA
Cah11_ABC-021               -----------------------CCCACTCCTAAAAATCATTAACCATGCATTCGTCGACCTCCCTGCACCCTCCAACATCTCATCATGATGAAACTTCGGCTCTCTATTAGGAGTATGCCTAGTAATCCAAATCCTCACGGGGCTATTTCTAGCAATACACTACACCTCAGACACTATAACAGCATTCTCATCCGTAACCCACATCTGCCGAGACGTAAATTACGGCTGACTGATTCGATACCTCCATGCAAACGGAGCCTCCATATTCTTCGTATGCTTATTCATACACGTAGGACGAGGCATCTACTATGGGTCCTACACCTTTACAGAGACATGAAACCTTGGTATTATTCTACTGTTTGCCGTAATAGCAACTGCATTTATAGGATATGTCCTCCCATGGGGGCAAATATCCTTCTGAGGGGCCACAGTCATTACAAACCTACTTTCAGCCATCCCCTACATCGGTACTAACCTAGTAGAATGAATCTGAGGCGGATTTTCAGTAGACAAAGCCACCCTTACACGATTCTTCGCATTCCACTTTATCCTCCCCTTTATTATTGCAGCTCTGGCCATGGTACACCTACTTTTTCTCCACGAAACAGGCTCTAATAACCCCACAGGGATGAACTCCGATGCAGACAAAATCCCCTTCCACCCCTACTACACAATCAAAGACCTCTTAGGTGTATTCCTCATACTGTCAGTCCTCCTCCTATTAGTACTTTTCTCCCCAGACCTATTAGGAGACCCCGACAACTATACACCAGCTAACCCCCTAAATACCCCTCCTCACATTAAACCAGAGTGATACTTTCTATTCGCATATGCTATCCTACGCTCTATCCCCAACAAACTAGGAGGCGTATTAGCCCTAGTACTATCCATCCTAATCCTAGCTTTTATACCTCTCATCCACACCTCAAAACAACGAAGCTTAATATTCCGCCCAATCAGCCAGACCATATTCTGAATCCTAGCAGCCAACCTACTTATCCTAACCTGAATCGGAGGACAGCCCGTAGAACACCCCTTCATCATTATTGGCCAACTAGCTTCAATCAGCTACTTCTCCATCATTTTAATTCTAATACCAATCTCAGGACTAATC---------------------------------------------------------------------------------------------------------------------------------------------------------------------------------------------------------------------------------------------------------------------------------------------------------------------------------------------------------------------------------------------------------------------------------------------------------------------------------------------------------------------------------------------------------------------------------------------------------------------------------------------------------------------------------------------------------------------------------------------------------------------------------------------------------------------------------------------------------------------------------------------------------------------------------------------------------------------------------------------------------------------------------------------------------------------------------------------------------------------------------------------------------------------------------------------------------------------------------------------------------------------------------------------------------------------------------------------------------------------------------------------------------------------------------------------------------------------------------------------------------------------------------------------------------------------------------------------------------------------------------------------------------------------------------------------------------------------------------------------------------------------------------------------------------------------------------------------------------------------------------------------------------------------------------------------------------------------------------------------------------------------------------------------------------------------------------------------------------------------------------------------------------------------------------------------------------------------------------------------------------------------------------------------------------------------------------------------------------------------------------------------------ATAA-AAATTACTCTGGTCTTGTAAACCAAAAACGGAGAATAGATCTCCTTGGGACATCAAGAGAGAAGACCTTGTCT--TCACCGTCAACTCCCAAAGCTGATATTCTAATTAAACTACCTCTTGAA-CTTTTCATGTACATAA-AATTATCTAC---CACCCATAACATCATA-TGTATATATTACATTAAATTATTTACCCCTAGCATATAAGCAAGTAACCTAAATTAATGTATTA-AGACTT-AAATAACTTAATCAACT-AAAATTTATTACCCCATGAATATTCATAGAATTACATATA-TATTAAT-GCTCAATCAAACATATCTGTGTTATCTAGACATACACCATTAAGTCAT-AACCCTGCTCGTCCATATGACTAT-CCCCTTCCAATG-TTGGTCTATCTATCTACCATCCTCCGTGAAACCAACAACCCGCCCACCATTGCCACTCTTCTCGCTCCGGGCCCATTAAACTTGGGGGTAGCTAAAGTGAAACTTTAACAGACATCTGGTTC-TTTCTTCAGGACCATATAAATGAATTAT-CGCCCATACGTTCCCCTAAATTAAGACA
Cah11_ABC-022               -----------------------CCCACTCCTAAAAATCATTAACCATGCATTCGTCGACCTCCCTGCACCCTCCAACATCTCATCATGATGAAACTTCGGCTCTCTATTAGGAGTATGCCTAGTAATCCAAATCCTCACAGGGCTATTTCTAGCAATACACTACACCTCAGACACTATAACAGCATTCTCATCCGTAACCCACATCTGCCGAGACGTAAATTACGGCTGACTGATTCGATACCTCCATGCAAACGGAGCCTCCATATTCTTCGTATGCTTATTCATACACGTAGGACGAGGCATCTACTATGGGTCCTACACCTTTACAGAGACATGAAACCTTGGTATTATTCTACTGTTTGCCGTAATAGCAACTGCATTTATAGGATATGTCCTCCCATGGGGGCAAATATCCTTCTGAGGGGCCACAGTCATTACAAACCTACTTTCAGCCATCCCCTACATCGGTACTAACCTAGTAGAATGAATCTGAGGCGGATTTTCAGTAGACAAAGCCACCCTTACACGATTCTTCGCATTCCACTTTATCCTCCCCTTTATTATTGCAGCTCTGGCCATGGTACACCTACTTTTTCTCCACGAAACAGGCTCTAATAACCCCACAGGGATGAACTCCGATGCAGACAAAATCCCCTTCCACCCCTACTACACAATCAAAGACCTCTTAGGTGTATTCCTCATACTGTCAGTCCTCCTCCTATTAGTACTTTTCTCCCCAGACCTATTAGGAGACCCCGACAACTATACACCAGCTAACCCCCTAAATACCCCTCCTCACATTAAACCAGAGTGATACTTTCTATTCGCATATGCTATCCTACGCTCTATCCCCAACAAACTAGGAGGCGTATTAGCCCTAGTACTATCTATCCTAATCCTAGCTTTTATACCTCTCATCCACACCTCAAAACAACGAAGCTTAATATTCCGCCCAATCAGCCAGACCATATTCTGAATCCTAGCAGCCAACCTACTTATCCTAACCTGAATCGGAGGACAGCCCGTAGAACACCCCTTCATCATTATTGGCCAACTAGCTTCAATCAGCTACTTCTCTATCATTTTAATTCTAATACCAATCTCAGGACTAATC---------------------------------------------------------------------------------------------------------------------------------------------------------------------------------------------------------------------------------------------------------------------------------------------------------------------------------------------------------------------------------------------------------------------------------------------------------------------------------------------------------------------------------------------------------------------------------------------------------------------------------------------------------------------------------------------------------------------------------------------------------------------------------------------------------------------------------------------------------------------------------------------------------------------------------------------------------------------------------------------------------------------------------------------------------------------------------------------------------------------------------------------------------------------------------------------------------------------------------------------------------------------------------------------------------------------------------------------------------------------------------------------------------------------------------------------------------------------------------------------------------------------------------------------------------------------------------------------------------------------------------------------------------------------------------------------------------------------------------------------------------------------------------------------------------------------------------------------------------------------------------------------------------------------------------------------------------------------------------------------------------------------------------------------------------------------------------------------------------------------------------------------------------------------------------------------------------------------------------------------------------------------------------------------------------------------------------------------------------------------------------------------------ATAA-AAATTACTCTGGTCTTGTAAACCAAAAACGGAGAATAGATCTCCTTGGGACATCAAGAGAGAAGACCTTGTCT--TCACCGTCAACTCCCAAAGCTGATATTCTAATTAAACTACCTCTTGAA-CTTTTCATGTACATAA-AATTATCTAC---CACCCATAACATCATA-TGTATATATTACATTAAATTATTTACCCCTAGCATATAAGCAAGTAACCTAAATTAATGTATTA-AGACTT-AAATAACTTAATCAACT-AAAATTTATTACCCCATGAATATTCACAGAATTACATATA-TATTAAT-GTTCAATTAAACATATCTGTGTTATCTAGACATACACCATTAAGTCAT-AACCCTGCTCGTCCATATGACTAT-CCCCTTCCAATG-TTGGTCTATCTATCTACCATCCTCCGTGAAATCAACAACCCGCCCACTATTGCCACTCTTCTCGCTCCGGGCCCATTAAACTTGGGGGTAGCTAAAGTGAAACTTTAACAGACATCTGGTTC-TTTCTTCAGGACCATATAAATGAATTAT-CGCCCATACGTTCCCCTAAATTAAGACA
Cah11_ABC-023               -----------------------CCCACTCCTAAAAATCATTAACCATGCATTCGTCGACCTCCCTGCACCCTCCAACATCTCATCATGATGAAACTTCGGCTCTCTATTAGGAGTATGCCTAGTAATCCAAATCCTCACAGGGCTGTTTCTAGCAATACACTACACCTCAGACACTATAACAGCATTCTCATCCGTAACCCACATCTGCCGAGACGTAAATTACGGCTGACTGATTCGATACCTCCATGCAAACGGAGCCTCCATATTCTTCGTATGCTTATTCATACACGTAGGACGAGGCATCTACTATGGGTCCTACACCTTTACAGAGACATGAAACCTTGGTATTATTCTACTGTTTGCCGTAATAGCAACTGCATTTATAGGATATGTCCTCCCATGGGGGCAAATATCCTTCTGAGGGGCCACAGTCATTACAAACCTACTTTCAGCCATCCCCTACATCGGTACTAACCTAGTAGAATGAATCTGAGGCGGATTTTCAGTAGACAAAGCCACCCTTACACGATTCTTCGCATTCCACTTTATCCTCCCCTTTATTATTGCAGCTCTGGCCATGGTACACCTACTTTTTCTCCACGAAACAGGCTCTAATAACCCCACAGGGATGAACTCCGATGCAGACAAAATCCCCTTCCACCCCTACTACACAATCAAAGACCTCTTAGGTGTATTCCTCATACTGTCAGTCCTCCTCCTATTAGTACTTTTCTCCCCAGACCTATTAGGAGACCCCGACAACTATACACCAGCTAACCCCCTAAATACCCCTCCTCACATTAAACCAGAGTGATACTTTCTATTCGCATATGCTATCCTACGCTCTATCCCCAACAAACTAGGAGGCGTATTAGCCCTAGTACTATCCATCCTAATCCTAGCTTTTATACCTCTCATCCACACCTCAAAACAACGAAGCTTAATATTCCGCCCAATCAGCCAGACCATATTCTGAATCCTAGCAGCCAACCTACTTATCCTAACCTGAATCGGAGGACAGCCCGTAGAACACCCCTTCATCATTATTGGCCAACTAGCTTCAATCAGCTACTTCTCCATCATTTTAATTCTAATACCAATCTCAGGACTAATC---------------------------------------------------------------------------------------------------------------------------------------------------------------------------------------------------------------------------------------------------------------------------------------------------------------------------------------------------------------------------------------------------------------------------------------------------------------------------------------------------------------------------------------------------------------------------------------------------------------------------------------------------------------------------------------------------------------------------------------------------------------------------------------------------------------------------------------------------------------------------------------------------------------------------------------------------------------------------------------------------------------------------------------------------------------------------------------------------------------------------------------------------------------------------------------------------------------------------------------------------------------------------------------------------------------------------------------------------------------------------------------------------------------------------------------------------------------------------------------------------------------------------------------------------------------------------------------------------------------------------------------------------------------------------------------------------------------------------------------------------------------------------------------------------------------------------------------------------------------------------------------------------------------------------------------------------------------------------------------------------------------------------------------------------------------------------------------------------------------------------------------------------------------------------------------------------------------------------------------------------------------------------------------------------------------------------------------------------------------------------------------------------ATAA-AAATTACTCTGGTCTTGTAAACCAAAAACGGAGAATAGATCTCCTTGGGACATCAAGAGAGAAGACCTTGTCT--TCACCGTCAACTCCCAAAGCTGATATTCTAATTAAACTACCTCTTGAA-CTTTTCGTGTACATAA-AATTATCTAC---CACCCATAACATCATA-TGTATATATTACATTAAATTATTTACCCCTAGCATATAAGCAAGTAACCTAAATCAATGTATTA-AGACTT-AAATAACTTAATCAACT-AAAATTTATTACCCCATGAATATTCACAGAATTACATATA-TATTAAT-GTTCAATCAAACATATCTGTGTTATCTAGACATACACCATTAAGTCAT-AACCCTGCTCGTCCATATGACTAT-CCCCTTCCAATG-TTGGTCTATCTATCTACCATCCTCCGTGAAACCAACAACCCGCCCACTATTGCCACTCTTCTCGCTCCGGGCCCATTAAACTTGGGGGTAGCTAAAGTGAAACTTTAACAGACATCTGGTTC-TTTCTTCAGGACCATATAAATGAATTAT-CGCCCATACGTTCCCCTAAATTAAGACA
Cah11_ABC-024               -----------------------CCCACTCCTAAAAATCATTAACCATGCATTCGTCGACCTCCCTGCACCCTCCAACATCTCATCATGATGAAACTTCGGCTCTCTATTAGGAGTATGCCTAGTAATCCAAATCCTCACAGGGCTATTTCTAGCAATACACTACACCTCAGACACTATAACAGCATTCTCATCCGTAACCCACATCTGCCGAGACGTAAATTACGGCTGACTGATTCGTTACCTCCATGCAAACGGAGCCTCCATATTCTTCGTATGCTTATTCATACACGTAGGACGAGGCATCTACTATGGGTCCTACACCTTTACAGAGACATGAAACCTTGGTATTATTCTACTGTTCGCCGTAATAGCAACTGCATTTATAGGATATGTCCTCCCATGGGGGCAAATATCCTTCTGAGGGGCCACAGTCATTACAAACCTACTTTCAGCCATCCCCTACATCGGTACTAACCTAGTAGAATGAATCTGAGGCGGATTTTCAGTAGACAAAGCCACCCTTACACGATTCTTCGCATTCCACTTTATCCTCCCCTTTATTATTGCAGCTCTGGCCATGGTACACCTACTTTTTCTCCACGAAACAGGCTCTAATAACCCCACAGGGATGAACTCCGATGCAGACAAAATCCCCTTCCACCCCTACTACACAATCAAAGACCTCTTAGGTGTATTCCTCATACTGTCAGTCCTCCTCCTATTAGTACTTTTCTCCCCAGACCTATTAGGAGACCCCGACAACTATACACCAGCTAACCCCCTAAATACCCCTCCTCACATTAAACCAGAGTGATACTTTCTATTCGCATATGCTATCCTACGCTCTATCCCCAACAAACTAGGAGGCGTATTAGCCCTAGTACTATCCATCCTAATCCTAGCTTTTATACCTCTCATCCACACCTCAAAACAACGAAGCTTAATATTCCGCCCAATCAGCCAGACCATATTCTGAATCCTAGCAGCCAACCTACTTATCCTAACCTGAATCGGAGGACAGCCCGTAGAACACCCCTTCATCATTATTGGCCAACTAGCTTCAATCAGCTACTTCTCCATCATTTTAATTCTAATACCAATCTCAGGACTAATC---------------------------------------------------------------------------------------------------------------------------------------------------------------------------------------------------------------------------------------------------------------------------------------------------------------------------------------------------------------------------------------------------------------------------------------------------------------------------------------------------------------------------------------------------------------------------------------------------------------------------------------------------------------------------------------------------------------------------------------------------------------------------------------------------------------------------------------------------------------------------------------------------------------------------------------------------------------------------------------------------------------------------------------------------------------------------------------------------------------------------------------------------------------------------------------------------------------------------------------------------------------------------------------------------------------------------------------------------------------------------------------------------------------------------------------------------------------------------------------------------------------------------------------------------------------------------------------------------------------------------------------------------------------------------------------------------------------------------------------------------------------------------------------------------------------------------------------------------------------------------------------------------------------------------------------------------------------------------------------------------------------------------------------------------------------------------------------------------------------------------------------------------------------------------------------------------------------------------------------------------------------------------------------------------------------------------------------------------------------------------------------------------ATAA-AAATTACTCTGGTCTTGTAAACCAAAAACGGAGAATAGATCTCCTTGGGACATCAAGAGAGAAGACCTTGTCT--TCACCGTCAACTCCCAAAGCTGATATTCTAATTAAACTACCTCTTGAA-CTTTTCATGTACATAA-AATTATCTAC---CACCCATAACATCATA-TGTATATATTACATTAAATTATTTACCCCTAGCATATAAGCAAGTAATCTAAATCAATGTATTA-AGACTT-AAATAACTTAATCAACT-AAAATTTATTACCCCATGAATATTCACAGAATTACATATA-TATTAAT-GTTCAATTAAACATATCTGTGTTATCTAGACATACACCATTAAGTCAT-AACCCTGCTCGTCCATATGACTAT-CCCCTTCCAATG-TTGGTCTATCTATCTACCATCCTCCGTGAAATCAACAACCCGCCCACCATTGCCACTCTTCTCGCTCCGGGCCCATTAAACTTGGGGGTAGCTAAAGTGAAACTTTAACAGACATCTGGTTC-TTTCTTCAGGACCATATAAATGAATTAT-CGCCCATACGTTCCCCTAAATTAAGACA
Cah11_ABC-025               -----------------------CCCACTCCTAAAAATCATTAACCATGCATTCGTCGACCTCCCTGCACCCTCCAACATCTCATCATGGTGAAACTTCGGCTCTCTATTAGGAGTATGCCTAGTAATCCAAATCCTCACAGGGCTATTTCTAGCAATACACTACACCTCAGACACTATAACAGCATTCTCATCCGTAACCCACATCTGCCGAGACGTAAATTACGGCTGACTGATTCGATACCTCCATGCAAACGGAGCCTCCATATTCTTCGTATGCTTATTCATACACGTAGGACGAGGCATCTACTATGGGTCCTACACCTTTACAGAGACATGAAACCTTGGTATTATTCTACTGTTTGCCGTAATAGCAACTGCATTTATAGGATATGTCCTCCCATGGGGGCAAATATCCTTCTGAGGGGCCACAGTCATTACAAACCTACTTTCAGCCATCCCCTACATCGGTACTAACCTAGTAGAATGAATCTGAGGCGGATTTTCAGTAGACAAAGCCACCCTTACACGATTCTTCGCATTCCACTTTATCCTCCCCTTTATTATTGCAGCTCTGGCCATGGTACACCTACTTTTTCTCCACGAAACAGGCTCTAATAACCCCACAGGGATGAACTCCGATGCAGACAAAATCCCCTTCCACCCCTACTACACAATCAAAGACCTATTAGGTGTATTCCTCATACTGTCAGTCCTCCTCCTATTAGTACTTTTCTCCCCAGACCTATTAGGAGACCCCGACAACTATACACCAGCTAACCCCCTAAATACCCCTCCTCACATTAAACCAGAGTGATACTTTCTATTCGCATATGCTATCCTACGCTCTATCCCCAACAAACTAGGAGGCGTATTAGCCCTAGTACTATCCATCCTAATCCTAGCTTTTATACCTCTCATCCACACCTCAAAACAACGAAGCTTAATATTCCGCCCAATCAGCCAGACCATATTCTGAATCCTAGCAGCCAACCTACTTATCCTAACCTGAATCGGAGGACAGCCCGTAGAACACCCCTTCATCATTATTGGCCAACTAGCTTCAATCAGCTACTTCTCCATCATTTTAATTCTAATACCAATCTCAGGACTAATC---------------------------------------------------------------------------------------------------------------------------------------------------------------------------------------------------------------------------------------------------------------------------------------------------------------------------------------------------------------------------------------------------------------------------------------------------------------------------------------------------------------------------------------------------------------------------------------------------------------------------------------------------------------------------------------------------------------------------------------------------------------------------------------------------------------------------------------------------------------------------------------------------------------------------------------------------------------------------------------------------------------------------------------------------------------------------------------------------------------------------------------------------------------------------------------------------------------------------------------------------------------------------------------------------------------------------------------------------------------------------------------------------------------------------------------------------------------------------------------------------------------------------------------------------------------------------------------------------------------------------------------------------------------------------------------------------------------------------------------------------------------------------------------------------------------------------------------------------------------------------------------------------------------------------------------------------------------------------------------------------------------------------------------------------------------------------------------------------------------------------------------------------------------------------------------------------------------------------------------------------------------------------------------------------------------------------------------------------------------------------------------------------ATAA-AAATTACTCTGGTCTTGTAAACCAAAAACGGAGAATAGATCTCCTTGGGACATCAAGAGAGAAGACCTTGTCT--TCACCGTCAACTCCCAAAGCTGATATTCTAATTAAACTACCTCTTGAA-CTTTTCATGTACATAA-AATTATCTAC---CACCCATAACATCATA-TGTATATATTACATTAAATTATTTACCCCTAGCATATAAGCAAGTAACCTAAATCAATGTATCA-AGACTT-AAATAACTTAATCAACT-AAAATTTATTACCCCATGAATATTCACAGAATTACACATA-TATTAAT-GTTCAATCAAACATATCTGTGTTATCTAGACATACACCATTAAGTCAT-AACCCTGCTCGTCCATATGACTAT-CCCCTTCCAATG-TTGGTCTATCTATCTACCATCCTCCGTGAAATCAACAACCCGCCCACTATTGCCACTCTTCTCGCTCCGGGCCCATTAAACTTGGGGGTAGCTAAAGTGAAACTTTAACAGACATCTGGTTC-TTTCTTCAGGACCATATAAATGAATTAT-CGCCCATACGTTCCCCTAAATTAAGACA
Cah11_ABC-026               -----------------------CCCACTCCTAAAAATCATTAACCATGCATTCGTCGACCTCCCTGCACCCTCCAACATCTCATCATGATGAAACTTCGGCTCTCTATTAGGAGTATGCCTAGTAATCCAAATCCTCACAGGGCTATTTCTAGCAATACACTACACCTCAGACACTATAACAGCATTCTCATCCGTAACCCACATCTGCCGAGACGTAAATTACGGCTGACTGATTCGATACCTCCATGCAAACGGAGCCTCCATATTCTTCGTATGCTTATTCATACACGTAGGACGAGGCATCTACTATGGGTCCTACACCTTTACAGAGACATGAAACCTTGGTATTATTCTACTGTTTGCCGTAATAGCAACTGCATTTATAGGATATGTCCTCCCATGGGGGCAAATATCCTTCTGAGGGGCCACAGTCATTACAAACCTACTTTCAGCCATCCCCTACATCGGTACTAACCTAGTAGAATGAATCTGAGGCGGATTTTCAGTAGACAAAGCCACCCTTACACGATTCTTCGCATTCCACTTTATCCTCCCCTTTATTATTGCAGCTCTGGCCATGGTACACCTACTTTTTCTCCACGAAACAGGCTCTAATAACCCCACAGGGATGAACTCCGATGCAGACAAAATCCCCTTCCACCCCTACTACACAATCAAAGACCTCTTAGGTGTATTCCTCATACTGTCAGTCCTCCTCCTATTAGTACTTTTCTCCCCAGACCTATTAGGAGACCCCGACAACTATACACCAGCTAACCCCCTAAATACCCCTCCTCACATTAAACCAGAGTGATACTTTCTATTCGCATATGCTATCCTACGCTCTATCCCCAACAAACTAGGAGGCGTATTAGCCCTAGTACTATCCATCCTAATCCTAGCTTTTATACCTCTCATCCACACCTCAAAACAACGAAGCTTAATATTCCGCCCAATCAGCCAGACCATATTCTGAATCCTAGCAGCCAACCTACTTATCCTAACCTGAATCGGAGGACAGCCCGTAGAACACCCCTTCATCATTATTGGCCAACTAGCTTCAATCAGCTACTTCTCCATCATTTTAATTCTAATACCAATCTCAGGACTAATC---------------------------------------------------------------------------------------------------------------------------------------------------------------------------------------------------------------------------------------------------------------------------------------------------------------------------------------------------------------------------------------------------------------------------------------------------------------------------------------------------------------------------------------------------------------------------------------------------------------------------------------------------------------------------------------------------------------------------------------------------------------------------------------------------------------------------------------------------------------------------------------------------------------------------------------------------------------------------------------------------------------------------------------------------------------------------------------------------------------------------------------------------------------------------------------------------------------------------------------------------------------------------------------------------------------------------------------------------------------------------------------------------------------------------------------------------------------------------------------------------------------------------------------------------------------------------------------------------------------------------------------------------------------------------------------------------------------------------------------------------------------------------------------------------------------------------------------------------------------------------------------------------------------------------------------------------------------------------------------------------------------------------------------------------------------------------------------------------------------------------------------------------------------------------------------------------------------------------------------------------------------------------------------------------------------------------------------------------------------------------------------------------ATAA-AAATTACTCTGGTCTTGTAAACCAAAAACGGAGAATAAATCTCCTTGGGACATCAAGAGAGAAGACCTTGTCT--TCACCGTCAACTCCCAAAGCTGATATTCTAACTAAACTACCTCTTGAA-CTTTTCATGTACATAA-AATTATCTAC---CACCCATAACATCATA-TGTATATATTACATTAAATTATTTACCCCTAGCATATAAGCAAGTAATCTAAATTAATGTATTA-AGACTT-AAATAACTTAATCAACT-AAAATTTATTACCTCATGAATATTCACAAAATTACATATA-TATTAAT-GTTCAATCAAACATATCTGTGTTATCTAGACATACACCATTAAGTCAT-AACCCTGCTTGTCCATATGACTAT-CCCCTTCCAATG-TTGGTCTATCTATCTACCATCCTCCGTGAAATCAACAACCCGCCCACCCTTGCCACTCTTCTCGCTCCGGGCCCATTAAACTTGGGGGTAGCTAAAGTGAAACTTTAACAGACATCTGGTTC-TTTCTTCAGGACCATATAAATGAATTAT-CGCCCATACGTTCCCCTAAATTAAGACA
Cah11_ABC-027               -----------------------CCCACTCCTAAAAATCATTAACCATGCATTCGTCGACCTCCCTGCACCCTCCAACATCTCATCATGATGAAACTTCGGCTCTCTATTAGGAGTATGCCTAGTAATCCAAATCCTCACAGGGCTATTTCTAGCAATACACTACACCTCAGACACTATAACAGCATTCTCATCTGTAACCCACATCTGCCGAGACGTAAATTACGGCTGACTGATTCGATACCTCCATGCAAACGGAGCCTCCATATTCTTCGTATGCTTATTCATACACGTAGGACGAGGCATCTACTATGGGTCCTACACCTTTACAGAGACATGAAACCTTGGTATTATTCTACTGTTTGCCGTAATAGCAACTGCATTTATAGGATATGTCCTCCCATGGGGGCAAATATCCTTCTGAGGGGCCACAGTCATTACAAACCTACTTTCAGCCATCCCCTACATCGGTACTAACCTAGTAGAATGAATCTGAGGCGGATTTTCAGTAGACAAAGCCACCCTTACACGATTCTTCGCATTCCACTTTATCCTCCCCTTTATTATTGCAGCTCTGGCCATGGTACACCTACTTTTTCTCCACGAAACAGGCTCTAATAACCCCACAGGAATGAACTCCGATGCAGACAAAATCCCCTTCCACCCCTACTACACAATCAAAGACCTCTTAGGTGTATTCCTCATACTGTCAGTCCTCCTCCTATTAGTACTTTTCTCCCCAGACCTATTAGGAGACCCCGACAACTATACACCAGCTAACCCCCTAAATACCCCTCCTCACATTAAACCAGAGTGATACTTTCTATTCGCATATGCTATCCTACGCTCTATCCCCAACAAACTAGGAGGCGTATTAGCCCTAGTACTATCCATCCTAATCCTAGCTTTTATACCTCTCATCCACACCTCAAAACAACGAAGCTTAATATTCCGCCCAATCAGCCAGACCATATTCTGAATCCTAGCAGCCAACCTACTTATCCTAACCTGAATCGGAGGACAACCCGTAGAACACCCCTTCATCATTATTGGCCAACTAGCTTCAATCAGCTACTTCTCCATCATTTTAATTCTAATACCAATCTCAGGACTAATC---------------------------------------------------------------------------------------------------------------------------------------------------------------------------------------------------------------------------------------------------------------------------------------------------------------------------------------------------------------------------------------------------------------------------------------------------------------------------------------------------------------------------------------------------------------------------------------------------------------------------------------------------------------------------------------------------------------------------------------------------------------------------------------------------------------------------------------------------------------------------------------------------------------------------------------------------------------------------------------------------------------------------------------------------------------------------------------------------------------------------------------------------------------------------------------------------------------------------------------------------------------------------------------------------------------------------------------------------------------------------------------------------------------------------------------------------------------------------------------------------------------------------------------------------------------------------------------------------------------------------------------------------------------------------------------------------------------------------------------------------------------------------------------------------------------------------------------------------------------------------------------------------------------------------------------------------------------------------------------------------------------------------------------------------------------------------------------------------------------------------------------------------------------------------------------------------------------------------------------------------------------------------------------------------------------------------------------------------------------------------------------------------ATAA-AAATTACTCTGGTCTTGTAAACCAAAAACGGAGAATAGATCTCCTTGGGACATCAAGAGAGAAGACCTTGTCT--TCACCGTCAACTCCCAAAGCTGATATTCTAATTAAACTACCTCTTGAA-CTTTTCATGTACATAA-AATTATCTAC---CACCCACAACATCATA-TGTATATATTACATTAAATTATTTACCCCTAGCATATAAGCAAGTAACCTAAATTAATGTATTA-AGACTT-AAATAACTTAATCAACT-AAAATTAATTACCTCATGAATATTCATAGAATTACATATA-TATTAAT-GTTCAATCAAACATATCTGTGTTATCTAGACATACACCATTAAGTCAT-AACCCTGCTCGTCCATATGACTAT-CCCCTCCCAATG-TTGGTCTATCTATCTACCATCCTCCGTGAAATCAACAACCCGCCCACCCCTGCCACTCTTCTCGCTCCGGGCCCATTAAACTTGGGGGTAGCTAACGTGAAACTTTAACAGACATCTGGTTC-TTTCTTCAGGACCATATAAATGAATTAT-CGCCCATACGTTCCCCTAAATTAAGACA
Cah11_ABC-028               -----------------------CCCACTCCTAAAAATCATTAACCATGCATTCGTCGACCTCCCTGCACCCTCCAACATCTCATCATGATGAAACTTCGGCTCTCTATTAGGAGTATGCCTAGTAATCCAAATCCTCACAGGACTATTTCTAGCAATACACTACACCTCAGACACTACAACAGCATTCTCATCCGTAACCCACATCTGCCGAGACGTAAATTACGGCTGACTGATTCGATACCTCCATGCAAACGGAGCCTCCATATTCTTCGTATGCTTATTCATACACGTAGGACGAGGCATCTACTATGGGTCCTACACCTTTACAGAGACATGAAACCTTGGTATTATTCTACTGTTTGCCGTAATAGCAACTGCATTTATAGGATATGTCCTCCCATGGGGGCAAATATCCTTCTGAGGGGCCACAGTCATTACAAACCTACTTTCAGCCATCCCCTACATCGGTACTAACCTAGTAGAATGAATCTGAGGCGGATTTTCAGTAGACAAAGCCACCCTTACACGGTTCTTCGCATTCCACTTTATCCTCCCCTTTATTATTGCAGCTCTGGCCATGGTACACCTACTTTTTCTCCACGAAACAGGCTCTAATAACCCCACAGGAATGAACTCCGATGCAGACAAAATCCCCTTCCACCCCTACTACACAATCAAAGACCTCTTAGGTGTATTCCTCATACTGTCAGTTCTCCTCCTATTAGTACTTTTCTCCCCAGACCTATTAGGAGACCCCGACAACTATACACCAGCTAACCCCCTAAATACCCCTCCTCACATTAAACCAGAGTGATACTTTCTATTCGCATATGCTATCCTACGCTCTATCCCCAACAAACTAGGAGGCGTATTAGCCCTAGTACTATCCATCCTAATCCTAGCTTTTATACCTCTCATCCACACCTCAAAACAACGAAGCTTAATATTCCGCCCAATCAGCCAGACCATATTCTGAATCCTAGCAGCCAACCTACTTATCCTAACCTGAATCGGAGGACAACCCGTAGAACACCCCTTCATCATTATTGGCCAACTAGCTTCAATCAGCTACTTCTCCATCATTTTAATTCTAATACCAATCTCAGGACTAATC---------------------------------------------------------------------------------------------------------------------------------------------------------------------------------------------------------------------------------------------------------------------------------------------------------------------------------------------------------------------------------------------------------------------------------------------------------------------------------------------------------------------------------------------------------------------------------------------------------------------------------------------------------------------------------------------------------------------------------------------------------------------------------------------------------------------------------------------------------------------------------------------------------------------------------------------------------------------------------------------------------------------------------------------------------------------------------------------------------------------------------------------------------------------------------------------------------------------------------------------------------------------------------------------------------------------------------------------------------------------------------------------------------------------------------------------------------------------------------------------------------------------------------------------------------------------------------------------------------------------------------------------------------------------------------------------------------------------------------------------------------------------------------------------------------------------------------------------------------------------------------------------------------------------------------------------------------------------------------------------------------------------------------------------------------------------------------------------------------------------------------------------------------------------------------------------------------------------------------------------------------------------------------------------------------------------------------------------------------------------------------------------------ATAA-AAATTACTCTGGTCTTGTAAACCAAAAACGGAGAATAGATCTCCTTGGGACATCAAGAGAGAAGACCTTGTCT--TCACCGTCAACTCCCAAAGCTGATATTCTAATTAAACTACCTCTTGAA-CTTTTCATGTACATAA-AATTATCTAC---CACCCACAACATCATA-TGTATATATTACATTAAATTATTTACCCCTAGCATATAAGCAAGTAACCTAAATTAATGTATTA-AGACTT-AAATAACTTAATCAACT-AAAATTAATTACCCCATGAATATTCATAGAATTACATATA-TATTAAT-GTTCAATCAAACATATCTGTGTTATCTAGACATACACCATTAAGTCAT-AACCCTGCTTGTCCATATGACTAT-CCCCTCCCAATG-TTGGTCTATCTATCTACCATCCTCCGTGAAATCAACAACCCGCCCACCCCTGCCACTCTTCTCGCTCCGGGCCCATTAAACTTGGGGGTAGCTAACGTGAAACTTTAACAGACATCTGGTTC-TTTCTTCAGGACCATATAAATGAATTAT-CGCCCATACGTTCCCCTAAATTAAGACA
Cah11_ABC-029               -----------------------CCCACTCCTAAAAATCATTAACCATGCATTCGTCGACCTCCCTGCACCCTCCAACATCTCATCATGATGAAACTTCGGCTCTCTATTAGGAGTATGCCTAGTAATCCAAATCCTCACAGGACTGTTTCTAGCAATACACTACACCTCAGACACTATAACAGCATTCTCATCCGTAACCCACATCTGCCGAGACGTAAATTACGGCTGACTGATTCGATACCTCCATGCAAACGGAGCCTCCATGTTCTTCGTGTGCTTATTCATACACGTAGGACGAGGCATCTACTATGGGTCCTACACCTTTACAGAGACATGAAACCTTGGTATTATTCTACTGTTTGCCGTAATAGCAACTGCATTTATAGGATATGTACTCCCATGGGGGCAAATATCCTTCTGAGGGGCCACAGTCATCACAAACCTACTTTCAGCCATCCCCTACATCGGTACTAACCTAGTAGAATGAATCTGAGGCGGATTTTCAGTAGACAAAGCCACCCTTACACGCTTCTTCGCATTCCACTTTATCCTCCCCTTTATTATTGCAGCTCTGGCCATAGTACACCTACTTTTTCTCCACGAAACAGGCTCTAATAACCCCACAGGAATGAACTCCGATGCAGACAAAATCCCCTTCCACCCCTACTACACAATCAAAGACCTCTTAGGTGTATTCCTCATACTGTCAGTCCTCCTCCTATTAGTACTTTTCTCCCCAGACCTATTAGGAGACCCCGACAACTATACACCAGCTAACCCCCTAAATACCCCTCCTCACATTAAACCAGAGTGATACTTTCTATTCGCATATGCTATCCTACGCTCTATCCCCAACAAACTAGGAGGCGTATTAGCCCTAGTACTATCCATCCTAATCCTAGCTTTTATACCTCTCACCCACACCTCAAAACAACGAAGCTTAATATTCCGCCCAATCAGCCAGACCATATTCTGAATCCTAGCAGCCAACCTACTTATCCTAACCTGAATCGGAGGACAACCCGTAGAACACCCCTTCATCATTATTGGCCAACTAGCTTCAATCAGCTACTTCTCCATCATTTTAATTCTAATACCAATCTCAGGACTAATC---------------------------------------------------------------------------------------------------------------------------------------------------------------------------------------------------------------------------------------------------------------------------------------------------------------------------------------------------------------------------------------------------------------------------------------------------------------------------------------------------------------------------------------------------------------------------------------------------------------------------------------------------------------------------------------------------------------------------------------------------------------------------------------------------------------------------------------------------------------------------------------------------------------------------------------------------------------------------------------------------------------------------------------------------------------------------------------------------------------------------------------------------------------------------------------------------------------------------------------------------------------------------------------------------------------------------------------------------------------------------------------------------------------------------------------------------------------------------------------------------------------------------------------------------------------------------------------------------------------------------------------------------------------------------------------------------------------------------------------------------------------------------------------------------------------------------------------------------------------------------------------------------------------------------------------------------------------------------------------------------------------------------------------------------------------------------------------------------------------------------------------------------------------------------------------------------------------------------------------------------------------------------------------------------------------------------------------------------------------------------------------------------ATAA-AAATTACTCTGGTCTTGTAAACCAAAAACGGAGAATAGATCTCCTTGGGACATCAAGAGAGAAGACCTTGTCT--TCACCGTCAACTCCCAAAGCTGATATTCTAATTAAACTACCTCTTGAA-CTTTTCATGTACATAA-AATTATCTAC---CACCCACAACATCATA-TGTATATATTACATTAAATTATTTACCCCTAGCATATAAGCAAGTAACCTAAATTAATGTATTA-AGACTT-AAATAACTTAATCAACT-AAAATTAATTACCCCATGAATATTCATAGAATTACATATA-TATTAAT-GTTCAATCAAACATATCTGTGTTATCCAGACATACACCATTAAGTCAT-AACCCTGCTTGTCCATATGACTAT-CCCCTCCCAATG-TTGGTCTATCTATCTACCATCCTCCGTGAAATCAACAACCCGCCCACCCCTGCCACTCTTCTCGCTCCGGGCCCATTAAACTTGGGGGTAGCTAACGTGAAACTTTAACAGACATCTGGTTC-TTTCTTCAGGACCATATAAATGAATTAT-CGCCCATACGTTCCCCTAAATTAAGACA
Cah11_ABC-030               -----------------------CCCACTCCTAAAAATCATTAACCATGCATTCGTCGACCTCCCTGCACCCTCCAACATCTCATCATGATGAAACTTCGGCTCTCTATTAGGAGTATGCCTAGTAATCCAAATCCTCACAGGACTGTTTCTAGCAATACACTACACCTCAGACACTATAACAGCATTCTCATCCGTAACCCACATCTGCCGAGACGTAAATTACGGCTGACTGATTCGATACCTCCATGCAAACGGAGCCTCCATGTTCTTCGTGTGCTTATTCATACACGTAGGACGAGGCATCTACTATGGGTCCTACACCTTTACAGAGACATGAAACCTTGGTATTATTCTACTGTTTGCCGTAATAGCAACTGCATTTATAGGATATGTACTCCCATGGGGACAAATATCCTTCTGAGGGGCCACAGTCATCACAAACCTACTTTCAGCCATCCCCTACATCGGTACTAACCTAGTAGAATGAATCTGAGGCGGATTTTCAGTAGACAAAGCCACCCTTACACGCTTCTTCGCATTCCACTTTATCCTCCCCTTTATTATTGCAGCTCTGGCCATAGTACACCTACTTTTTCTCCACGAAACAGGCTCTAATAACCCCACAGGAATGAACTCCGATGCAGACAAAATCCCCTTCCACCCCTACTACACAATCAAAGACCTCTTAGGTGTATTCCTCATACTGTCAGTCCTCCTCCTATTAGTACTTTTCTCCCCAGACCTATTAGGAGACCCCGACAACTATACACCAGCTAACCCCCTAAATACCCCTCCTCACATTAAACCAGAGTGATACTTTCTATTCGCATATGCTATCCTACGCTCTATCCCCAACAAACTAGGAGGCGTATTAGCCCTAGTACTATCCATCCTAATCCTAGCTTTTATACCTCTCACCCACACCTCAAAACAACGAAGCTTAATATTCCGCCCAATCAGCCAGACCATATTCTGAATCCTAGCAGCCAACCTACTTATCCTAACCTGAATCGGAGGACAACCCGTAGAACACCCCTTCATCATTATTGGCCAACTAGCTTCAATCAGCTACTTCTCCATCATTTTAATTCTAATACCAATCTCAGGACTAATC---------------------------------------------------------------------------------------------------------------------------------------------------------------------------------------------------------------------------------------------------------------------------------------------------------------------------------------------------------------------------------------------------------------------------------------------------------------------------------------------------------------------------------------------------------------------------------------------------------------------------------------------------------------------------------------------------------------------------------------------------------------------------------------------------------------------------------------------------------------------------------------------------------------------------------------------------------------------------------------------------------------------------------------------------------------------------------------------------------------------------------------------------------------------------------------------------------------------------------------------------------------------------------------------------------------------------------------------------------------------------------------------------------------------------------------------------------------------------------------------------------------------------------------------------------------------------------------------------------------------------------------------------------------------------------------------------------------------------------------------------------------------------------------------------------------------------------------------------------------------------------------------------------------------------------------------------------------------------------------------------------------------------------------------------------------------------------------------------------------------------------------------------------------------------------------------------------------------------------------------------------------------------------------------------------------------------------------------------------------------------------------------------ATAA-AAATTACTCTGGTCTTGTAAACCAAAAACGGAGAATAGATCTCCTTGGGACATCAAGAGAGAAGACCTTGTCT--TCACCGTCAACTCCCAAAGCTGATATTCTAATTAAACTACCTCTTGAA-CTTTTCATGTACATAA-AATTATCTAC---CACCCACAACATCATA-TGTATATATTACATTAAATTATTTGCCCCTAGCATATAAGCAAGTAACCTAAATTAATGTATTA-AGACTT-AAATAACTTAATCAACT-AAAATTAATTACCCCATGAATATTCATAGAATTACATATA-TATTAAT-GTTCAATCAAACATATCTGTGTTATCTAGACATACACCATTAAGTCAT-AACCCTGCTTGTCCATATGACTAT-CCCCTCCCAATG-TTGGTCTATCTATCTACCATCCTCCGTGAAATCAACAACCCGCCCACCCCTGCCACTCTTCTCGCTCCGGGCCCATTAAACTTGGGGGTAGCTAACGTGAAACTTTAACAGACATCTGGTTC-TTTCTTCAGGACCATATAAATGAATTAT-CGCCCATACGTTCCCCTAAATTAAGACA
Cah11_ABC-031               -----------------------CCCACTCCTAAAAATCATTAACCATGCATTCGTCGACCTCCCTGCACCCTCCAACATCTCATCATGATGAAACTTCGGCTCTCTATTAGGAGTATGCCTAGTAATCCAAATCCTCACAGGACTGTTTCTAGCAATACACTACACCTCAGACACTATAACAGCATTCTCATCCGTAACCCACATCTGCCGAGACGTAAATTACGGCTGACTGATTCGATACCTCCATGCAAACGGAGCCTCCATGTTCTTCGTGTGCTTATTCATACACGTAGGACGAGGCATCTACTATGGGTCCTACACCTTTACAGAGACATGAAACCTTGGTATTATTCTACTGTTTGCCGTAATAGCAACTGCATTTATAGGATATGTCCTCCCATGGGGGCAAATATCCTTCTGAGGGGCCACAGTCATCACAAACCTACTTTCAGCCATCCCCTACATCGGTACTAACCTAGTAGAATGAATCTGAGGCGGATTTTCAGTAGACAAAGCCACCCTTACACGCTTCTTCGCATTCCACTTTATCCTCCCCTTTATTATTGCAGCTCTGGCCATAGTACACCTACTTTTTCTCCACGAAACAGGCTCTAATAACCCCACAGGAATGAACTCCGATGCAGACAAAATCCCCTTCCACCCCTACTACACAATCAAAGACCTCTTAGGTGTATTCCTCATACTGTCAGTCCTCCTCCTATTAGTACTTTTCTCCCCAGACCTATTAGGAGACCCCGACAACTATACACCAGCTAACCCCCTAAATACCCCTCCTCACATTAAACCAGAGTGATACTTTCTATTCGCATATGCTATCCTACGCTCTATCCCCAACAAACTAGGAGGCGTATTAGCCCTAGTACTATCCATCCTAATCCTAGCTTTTATACCTCTCACCCACACCTCAAAACAACGAAGCTTAATATTCCGCCCAATCAGCCAGACCATGTTCTGAATCCTAACAGCCAACCTACTTATCCTAACCTGAATCGGAGGACAACCCGTAGAACACCCCTTCATCATTATTGGCCAACTAGCTTCAATCAGCTACTTCTCCATCATTTTAATTCTAATACCAATCTCAGGACTAATC---------------------------------------------------------------------------------------------------------------------------------------------------------------------------------------------------------------------------------------------------------------------------------------------------------------------------------------------------------------------------------------------------------------------------------------------------------------------------------------------------------------------------------------------------------------------------------------------------------------------------------------------------------------------------------------------------------------------------------------------------------------------------------------------------------------------------------------------------------------------------------------------------------------------------------------------------------------------------------------------------------------------------------------------------------------------------------------------------------------------------------------------------------------------------------------------------------------------------------------------------------------------------------------------------------------------------------------------------------------------------------------------------------------------------------------------------------------------------------------------------------------------------------------------------------------------------------------------------------------------------------------------------------------------------------------------------------------------------------------------------------------------------------------------------------------------------------------------------------------------------------------------------------------------------------------------------------------------------------------------------------------------------------------------------------------------------------------------------------------------------------------------------------------------------------------------------------------------------------------------------------------------------------------------------------------------------------------------------------------------------------------------------ATAA-AAATTACTCTGGTCTTGTAAACCAAAAACGGAGAACAGATCTCCTTGGGACATCAAGAGAGAAGACCTTGTCT--TCACCGTCAACTCCCAAAGCTGATATTCTAATTAAACTACCTCTTGAA-CTTTTCATGTACATAA-AATTATCTAC---CACCCACAACATCATA-TGTATATATTACATTAAATTATTTGCCCCTAGCATATAAGCAAGTAACCTAAATTAATGTATTA-AGACTT-AAATAACTTAATCAACT-AAAATTAATTACCCCATGAATATTCATAGAATTACATATA-TATTAAT-GTTCAATCAAACATATCTGTGTTATCTAGACATACACCATTAAGTCAT-AACCCTGCTTGTCCATATGACTAT-CCCCTCCCAATG-TTGGTCTATCTATCTACCATCCTCCGTGAAATCAACAACCCGCCCACCCCTGCCACTCTTCTCGCTCCGGGCCCATTAAACTTGGGGGTAGCTAACGTGAAACTTTAACAGACATCTGGTTC-TTTCTTCAGGACCATATAAATGAATTAT-CGCCCATACGTTCCCCTAAATTAAGACA
Cah11_ABC-032               -----------------------CCCACTCCTAAAAATCATTAACCATGCATTCGTCGACCTCCCTGCACCCTCCAACATCTCATCATGATGAAACTTCGGCTCTCTATTAGGAGTATGCCTAGTAATCCAAATCCTCACAGGACTGTTTCTAGCAATACACTACACCTCAGACACTATAACAGCATTCTCATCCGTAACCCACATCTGCCGAGACGTAAATTACGGCTGACTGATTCGATACCTCCATGCAAACGGAGCCTCCATGTTCTTCGTGTGCTTATTCATACACGTAGGACGAGGCATCTACTATGGGTCCTACACCTTTACAGAGACATGAAACCTTGGTATTATTCTACTGTTTGCCGTAATAGCAACTGCATTTATAGGATATGTCCTCCCATGGGGGCAAATATCCTTCTGAGGGGCCACAGTCATCACAAACCTACTTTCAGCCATCCCCTACATCGGTACTAACCTAGTAGAATGAATCTGAGGCGGATTTTCAGTAGACAAAGCCACCCTTACACGCTTCTTCGCATTCCACTTTATCCTCCCCTTTATTATTGCAGCTCTGGCCATAGTACACCTACTTTTTCTCCACGAAACAGGCTCTAATAACCCCACAGGAATGAACTCCGATGCAGACAAAATCCCCTTCCACCCCTACTACACAATCAAAGACCTCTTAGGTGTATTCCTCATACTGTCAGTCCTCCTCCTATTAGTACTTTTCTCCCCAGACCTATTAGGAGACCCCGACAACTATACACCAGCTAACCCCCTAAATACCCCTCCTCACATTAAACCAGAGTGATACTTTCTATTCGCATATGCTATCCTACGCTCTATCCCCAACAAATTAGGAGGCGTATTAGCCCTAGTACTATCCATCCTAATCCTAGCTTTTATACCTCTCACCCACACCTCAAAACAACGAAGCTTAATATTCCGCCCAATCAGCCAGACCATATTCTGAATCCTAACAGCCAACCTACTTATCCTAACCTGAATCGGAGGACAACCCGTAGAACACCCCTTCATCATTATTGGCCAACTAGCTTCAATCAGCTACTTCTCCATCATTTTAATTCTAATACCAATCTCAGGACTAATC---------------------------------------------------------------------------------------------------------------------------------------------------------------------------------------------------------------------------------------------------------------------------------------------------------------------------------------------------------------------------------------------------------------------------------------------------------------------------------------------------------------------------------------------------------------------------------------------------------------------------------------------------------------------------------------------------------------------------------------------------------------------------------------------------------------------------------------------------------------------------------------------------------------------------------------------------------------------------------------------------------------------------------------------------------------------------------------------------------------------------------------------------------------------------------------------------------------------------------------------------------------------------------------------------------------------------------------------------------------------------------------------------------------------------------------------------------------------------------------------------------------------------------------------------------------------------------------------------------------------------------------------------------------------------------------------------------------------------------------------------------------------------------------------------------------------------------------------------------------------------------------------------------------------------------------------------------------------------------------------------------------------------------------------------------------------------------------------------------------------------------------------------------------------------------------------------------------------------------------------------------------------------------------------------------------------------------------------------------------------------------------------------ATAA-AAATTACTCTGGTCTTGTAAACCAAAAACGGAGAATAGATCTCCTTGGGACATCAAGAGAGAAGACCTTGTCT--TCACCGTCAACTCCCAAAGCTGATATTCTAATTAAACTACCTCTTGAA-CTTTTCATGTACATAA-AATTATCTAC---CACCCACAACATCATA-TGTATATATTACATTAAATTATTTGCCCCTAGCATATAAGCAAGTAACCTAAATTAATGTATTA-AGACTT-AAATAACTTAATCAACT-AAAATTAATTACCCCATGAATATTCATAGAATTACATATA-TATTAAT-GTTCAATCAAACATATCTGTGTTATCTAGACATACACCATTAAGTCAT-AACCCTGCTTGTCCATATGACTAT-CCCCTCCCAATG-TTGGTCTATCTATCTACCATCCTCCGTGAAATCAACAACCCGCCCACCCCTGCCACTCTTCTCGCTCCGGGCCCATTAAACTTGGGGGTAGCTAATGTGAAACTTTAACAGACATCTGGTTC-TTTCTTCAGGACCATATAAATGAATTAT-CGCCCATACGTTCCCCTAAATTAAGACA
Cah11_ABC-033               -----------------------CCCACTCCTAAAAATCATTAACCATGCATTCGTCGACCTCCCTGCACCCTCCAACATCTCATCATGATGAAACTTCGGCTCTCTATTAGGAGTATGCCTAGTAATCCAAATCCTCACAGGACTGTTTCTAGCAATACACTACACCTCAGACACTATAACAGCATTCTCATCCGTAACCCACATCTGCCGAGACGTAAATTACGGCTGACTGATTCGATACCTCCATGCAAACGGAGCCTCCATGTTCTTCGTGTGCTTATTCATACACGTAGGACGAGGCATCTACTATGGGTCCTACACCTTTACAGAGACATGAAACCTTGGTATTATTCTACTGTTTGCCGTAATAGCAACTGCATTTATAGGATATGTCCTCCCATGGGGGCAAATATCCTTCTGAGGGGCCACAGTCATCACAAACCTACTTTCAGCCATCCCCTACATCGGTACTAACCTAGTAGAATGAATCTGGGGCGGATTTTCAGTAGACAAAGCCACCCTTACACGCTTCTTCGCATTCCACTTTATCCTCCCCTTTATTATTGCAGCTCTGGCCATAGTACACCTACTTTTTCTCCACGAAACAGGCTCTAATAACCCCACAGGAATGAACTCCGATGCAGACAAAATCCCCTTCCACCCCTACTACACAATCAAAGACCTCTTAGGTGTATTCCTCATACTGTCAGTCCTCCTCCTATTAGTACTTTTCTCCCCAGACCTATTAGGAGACCCCGACAACTATACACCAGCTAACCCCCTAAATACCCCTCCTCACATTAAACCAGAGTGATACTTTCTATTCGCATATGCTATCCTACGCTCTATCCCCAACAAACTAGGAGGCGTATTAGCCCTAGTACTATCCATCCTAATCCTAGCTTTTATACCTCTCACCCACACCTCAAAACAACGAAGCTTAATATTCCGCCCAATCAGCCAGACCATATTCTGAATCCTAACAGCCAACCTACTTATCCTAACCTGAATCGGAGGACAACCCGTAGAACACCCCTTCATCATTATTGGCCAACTAGCTTCAATCAGCTACTTCTCCATCATTTTAATTCTAATACCAATCTCAGGACTAATC---------------------------------------------------------------------------------------------------------------------------------------------------------------------------------------------------------------------------------------------------------------------------------------------------------------------------------------------------------------------------------------------------------------------------------------------------------------------------------------------------------------------------------------------------------------------------------------------------------------------------------------------------------------------------------------------------------------------------------------------------------------------------------------------------------------------------------------------------------------------------------------------------------------------------------------------------------------------------------------------------------------------------------------------------------------------------------------------------------------------------------------------------------------------------------------------------------------------------------------------------------------------------------------------------------------------------------------------------------------------------------------------------------------------------------------------------------------------------------------------------------------------------------------------------------------------------------------------------------------------------------------------------------------------------------------------------------------------------------------------------------------------------------------------------------------------------------------------------------------------------------------------------------------------------------------------------------------------------------------------------------------------------------------------------------------------------------------------------------------------------------------------------------------------------------------------------------------------------------------------------------------------------------------------------------------------------------------------------------------------------------------------------ATAA-AAATTACTCTGGTCTTGTAAACCAAAAACGGAGAATAGATCTCCTTGGGACATCAAGAGAGAAGACCTTGTCT--TCACCGTCAACTCCCAAAGCTGATATTCTAATTAAACTACCTCTTGAA-CTTTTCATGTACATAA-AATTATCTAC---CACCCACAACATCATA-TGTATATATTACATTAAATTATTTGCCCCTAGCATATAAGCAAGTAACCTAAATCAATGTATTA-AGACTT-AAATAACTTAATCAACT-AAAATTAATTACCCCATGAATATTCATAGAATTACATATA-TATTAAT-GTTCAATCAAACATATCTGTGTTATCTAGACATACACCATTAAGTCAT-AACCCTGCTTGTCCATATGACTAT-CCCCTCCCAATG-TTGGTCTATCTATCTACCATCCTCCGTGAAACCAACAACCCGCCCACCCCTGCCACTCTTCTCGCTCCGGGCCCATTAAACTTGGGGGTAGCTAACGTGAAACTTTAACAGACATCTGGTTC-TTTCTTCAGGACCATATAAATGAATTAT-CGCCCATACGTTCCCCTAAATTAAGACA
Cah11_ABC-034               -----------------------CCCACTCCTAAAAATCATTAACCATGCATTCGTCGACCTCCCTGCACCCTCCAACATCTCATCATGATGAAACTTCGGCTCTCTATTAGGAGTATGCCTAGTAATCCAAATCCTCACAGGACTGTTTCTAGCAATACACTACACCTCAGACACTATAACAGCATTCTCATCCGTAACCCACATCTGCCGAGACGTAAATTACGGCTGACTGATTCGATACCTCCATGCAAACGGAGCCTCCATGTTCTTCGTGTGCTTATTCATACACGTAGGACGAGGCATCTACTATGGGTCCTACACCTTCACAGAGACATGAAACCTTGGTATTATTCTACTGTTTGCCGTAATAGCAACTGCATTTATAGGATATGTCCTCCCATGGGGGCAAATATCCTTCTGAGGGGCCACAGTCATCACAAACCTACTTTCAGCCATCCCCTACATCGGTACTAACCTAGTAGAATGAATCTGAGGCGGATTTTCAGTAGACAAAGCCACCCTTACACGCTTCTTCGCATTCCACTTTATCCTCCCCTTTATTATTGCAGCTCTGGCCATAGTACACCTACTTTTTCTCCACGAAACAGGCTCTAATAACCCCACAGGAATGAACTCCGATGCAGACAAAATCCCCTTCCACCCCTACTACACAATCAAAGACCTCTTAGGTGTATTCCTCATACTGTCAGTCCTCCTCCTATTAGTACTTTTCTCCCCAGACCTATTAGGAGACCCCGACAACTATACACCAGCTAACCCCCTAAATACCCCTCCTCACATTAAACCAGAGTGATACTTTCTATTCGCATATGCTATCCTACGCTCTATCCCCAACAAACTAGGAGGCGTATTAGCCCTAGTACTATCCATCCTAATCCTAGCTTTTATACCTCTCACCCACACCTCAAAACAACGAAGCTTAATATTCCGCCCAATCAGCCAGACCATATTCTGAATCCTAACAGCCAACCTACTTATCCTAACCTGAATCGGAGGACAACCCGTAGAACACCCCTTCATCATTATTGGCCAACTAGCTTCAATCAGCTACTTCTCCATCATTTTAATTCTAATACCAATCTCAGGACTAATC---------------------------------------------------------------------------------------------------------------------------------------------------------------------------------------------------------------------------------------------------------------------------------------------------------------------------------------------------------------------------------------------------------------------------------------------------------------------------------------------------------------------------------------------------------------------------------------------------------------------------------------------------------------------------------------------------------------------------------------------------------------------------------------------------------------------------------------------------------------------------------------------------------------------------------------------------------------------------------------------------------------------------------------------------------------------------------------------------------------------------------------------------------------------------------------------------------------------------------------------------------------------------------------------------------------------------------------------------------------------------------------------------------------------------------------------------------------------------------------------------------------------------------------------------------------------------------------------------------------------------------------------------------------------------------------------------------------------------------------------------------------------------------------------------------------------------------------------------------------------------------------------------------------------------------------------------------------------------------------------------------------------------------------------------------------------------------------------------------------------------------------------------------------------------------------------------------------------------------------------------------------------------------------------------------------------------------------------------------------------------------------------------ATAA-AAATTACTCTGGTCTTGTAAACCAAAAACGGAGAATAAATCTCCTTGGGACATCAAGAGAGAAGACCTTGTCT--CCACCGTCAACTCCCAAAGCTGATATTCTAATTAAACTACCTCTTGAA-CTTTTCATGTACATAA-AATTATCTAC---CACCCACAACATCATA-TGTATATATTACATTAAATTATTTACCCCTAGCATATAAGCAAGTAACCTAAATTAATGTATTA-AGACTT-AAATAACTTAATCAACT-AAAATTAATTACCCCATGAATATTCATAGAATTACATATA-TATTAAT-GTTCAATCAAACATATCTGTGTTATCTAGACATACACCATTAAGTCAT-AACCCTGCTTGTCCATATGACTAT-CCCCTCCCAATG-TTGGTCTATCTATCTACCATCCTCCGTGAAATCAACAACCCGCCCACCCCTGCCACTCTTCTCGCTCCGGGCCCATTAAACTTGGGGGTAGCTAACGTGAAACTTTAACAGACATCTGGTTC-TTTCTTCAGGACCATATAAATGAATTAT-CGCCCATACGTTCCCCTAAATTAAGACA
Cah11_ABC-035               -----------------------CCCACTCCTAAAAATCATTAACCATGCATTCGTCGACCTCCCTGCACCCTCCAACATCTCATCATGATGAAACTTCGGCTCTCTATTAGGAGTATGCCTAGTAATCCAAATCCTCACAGGACTGTTTCTAGCAATACACTACACCTCAGACACTATAACAGCATTCTCATCCGTAACCCACATCTGCCGAGACGTAAATTACGGCTGACTGATTCGATACCTCCATGCAAACGGAGCCTCCATGTTCTTCGTATGCTTATTCATACACGTAGGACGAGGCATCTACTATGGGTCCTACACCTTTACAGAGACATGAAACCTTGGTATTATTCTACTGTTTGCCGTAATAGCAACTGCATTTATAGGATATGTCCTCCCATGGGGGCAAATATCCTTCTGAGGGGCCACAGTCATCACAAACCTACTTTCAGCCATCCCCTACATCGGTACTAACCTAGTAGAATGAATCTGAGGCGGATTTTCAGTAGACAAAGCCACCCTTACACGCTTCTTCGCATTCCACTTTATCCTCCCCTTTATTATTGCAGCTCTGGCCATAGTACACCTACTTTTTCTCCACGAAACAGGCTCTAATAACCCCACAGGAATGAACTCCGATGCAGACAAAATCCCCTTCCACCCCTACTACACAATCAAAGACCTCTTAGGTGTATTCCTCATACTGTCAGTCCTCCTCCTATTAGTACTTTTCTCCCCAGACCTATTAGGAGACCCCGACAACTATACACCAGCTAACCCCCTAAATACCCCCCCTCACATTAAACCAGAGTGATACTTTCTATTCGCATATGCTATCCTACGCTCTATCCCCAACAAACTAGGAGGCGTATTAGCCCTAGTACTATCCATCCTAATCCTAGCTTTTATACCTCTCACCCACACCTCAAAACAACGAAGCTTAATATTCCGCCCAATCAGCCAGACCATATTCTGAATCCTAACAGCCAACCTACTTATCCTAACCTGAATCGGAGGACAACCCGTAGAACACCCCTTCATCATTATTGGCCAACTAGCTTCAATCAGCTACTTCTCCATCATTTTAATTCTAATACCAATCTCAGGACTAATC---------------------------------------------------------------------------------------------------------------------------------------------------------------------------------------------------------------------------------------------------------------------------------------------------------------------------------------------------------------------------------------------------------------------------------------------------------------------------------------------------------------------------------------------------------------------------------------------------------------------------------------------------------------------------------------------------------------------------------------------------------------------------------------------------------------------------------------------------------------------------------------------------------------------------------------------------------------------------------------------------------------------------------------------------------------------------------------------------------------------------------------------------------------------------------------------------------------------------------------------------------------------------------------------------------------------------------------------------------------------------------------------------------------------------------------------------------------------------------------------------------------------------------------------------------------------------------------------------------------------------------------------------------------------------------------------------------------------------------------------------------------------------------------------------------------------------------------------------------------------------------------------------------------------------------------------------------------------------------------------------------------------------------------------------------------------------------------------------------------------------------------------------------------------------------------------------------------------------------------------------------------------------------------------------------------------------------------------------------------------------------------------------ATAA-AAATTACTCTGGTCTTGTAAACCAAAAACGGAGAATAAATCTCCTTGGGACATCAAGAGAGAAGACCTTGTCT--TCACCGTCAACTCCCAAAGCTGATATTCTAATTAAACTACCTCTTGAA-CTTTTCATGTACATAA-AATTATCTAC---CACCCACAACATCATA-TGTATATATTACATTAAATTATTTACCCCTAGCATATAAGCAAGTAACCTAAGTTAATGTATTA-GGACTT-AAATAACTTAATCAACT-AAAATCAATTACCCCATGAATATTCATAGAATTACATATA-TATTAAT-GTTCAATCAAACATATCTGTGTTATCTAGACATACACCATTAAGTCAT-AACCCTGCTTGTCCATATGACTAT-CCCCTCCCAATG-TTGGTCTATCTATCTACCATCCTCCGTGAAATCAACAACCCGCCCACCCCTGCCACTCTTCTCGCTCCGGGCCCATTAAACTTGGGGGTAGCTAACGTGAAACTTTAACAGACATCTGGTTC-TTTCTTCAGGACCATATAAATGAATTAT-CGCCCATACGTTCCCCTAAATTAAGACA
Cah11_ABC-036               -----------------------CCCACTCCTAAAAATCATTAACCATGCATTCGTCGACCTCCCTGCACCCTCCAACATCTCATCATGATGAAACTTCGGCTCTCTATTAGGAGTATGCCTAGTAATCCAAATCCTCACAGGACTGTTTCTAGCAATACACTACACCTCAGACACTATAACAGCATTCTCATCCGTAACCCACATCTGCCGAGACGTAAATTACGGCTGACTGATTCGATACCTCCATGCAAACGGAGCCTCCATGTTCTTCGTGTGCTTATTTATACACGTAGGACGAGGCATCTACTATGGGTCCTACACCTTTACAGAGACATGAAACCTTGGTATTATTCTACTGTTTGCCGTAATAGCAACTGCATTTATAGGATATGTCCTCCCATGGGGGCAAATATCCTTCTGAGGAGCCACAGTCATCACAAACCTACTTTCAGCCATCCCCTACATCGGTACTAACCTAGTAGAATGAATCTGAGGCGGATTTTCAGTAGACAAAGCCACCCTTACACGCTTCTTCGCATTCCACTTTATCCTCCCCTTTATTATTGCAGCTCTGGCCATAGTACACCTACTTTTTCTCCACGAAACAGGCTCTAATAACCCCACAGGAATGAACTCCGATGCAGACAAAATCCCCTTCCACCCCTACTACACAATCAAAGACCTCTTAGGTGTATTCCTCATACTGTCAGTCCTCCTCCTATTAGTACTTTTCTCCCCAGACCTATTAGGAGACCCCGACAACTATACACCAGCTAACCCCCTAAATACCCCTCCTCACATTAAACCAGAGTGATACTTTCTATTCGCATATGCTATCCTACGCTCTATCCCCAACAAACTAGGAGGCGTATTAGCCCTAGTACTATCCATCCTAATCCTAGCTTTTATACCTCTCACCCACACCTCAAAACAACGAAGCTTAATATTCCGCCCAATCAGCCAGACCATGTTCTGAATCCTAACAGCCAACCTACTTATCCTAACCTGAATCGGAGGACAACCCGTAGAACACCCCTTCATCATTATTGGCCAACTAGCTTCAATCAGCTACTTCTCCATCATTTTAATTCTAATACCAATCTCAGGACTAATC---------------------------------------------------------------------------------------------------------------------------------------------------------------------------------------------------------------------------------------------------------------------------------------------------------------------------------------------------------------------------------------------------------------------------------------------------------------------------------------------------------------------------------------------------------------------------------------------------------------------------------------------------------------------------------------------------------------------------------------------------------------------------------------------------------------------------------------------------------------------------------------------------------------------------------------------------------------------------------------------------------------------------------------------------------------------------------------------------------------------------------------------------------------------------------------------------------------------------------------------------------------------------------------------------------------------------------------------------------------------------------------------------------------------------------------------------------------------------------------------------------------------------------------------------------------------------------------------------------------------------------------------------------------------------------------------------------------------------------------------------------------------------------------------------------------------------------------------------------------------------------------------------------------------------------------------------------------------------------------------------------------------------------------------------------------------------------------------------------------------------------------------------------------------------------------------------------------------------------------------------------------------------------------------------------------------------------------------------------------------------------------------------ATAA-AAATTACTCTGGTCTTGTAAACCAAAAACGGAGAATAAATCTCCTTGGGACATCAAGAGAGAAGACCTTGTCT--TCACCGTCAACTCCCAAAGCTGATATTCTAATTAAACTACCTCTTGAA-CTTTTCATGTACATAA-AATTATCTAC---CACCCACAACATCATA-TGTATATATTACATTAAATTATTTACCCCTAGCATATAAGCAAGTAACCTAAATTAATGTATTA-AGACTT-AAATAACTTAATCAACT-AAAATTAATTACCCTATGAATATTCATAGAATTACATATA-TATTAAT-GCTCAATCAAACATATCTGTGTTATCTAGACATACACCATTAAGTCAT-AACCCTGCTTGTCCATATGACTAT-CCCCTCCCAATG-TTGGTCTATCTATCTACCATCCTCCGTGAAATCAACAACCCGCCCACCCCTGCCACTCTTCTCGCTCCGGGCCCATTAAACTTGGGGGTAGCTAACGTGAAACTTTAACAGACATCTGGTTC-TTTCTTCAGGACCATATAAATGAATTAT-CGCCCATACGTTCCCCTAAATTAAGACA
Cah11_ABC-037               -----------------------CCCACTCCTAAAAATCATTAACCATGCATTCGTCGACCTCCCTGCACCCTCCAACATCTCATCATGATGAAACTTCGGCTCTCTATTAGGAGTATGCCTAGTAATCCAAATCCTCACAGGACTGTTTCTAGCAATACACTACACCTCAGACACTATAACAGCATTCTCATCCGTAACCCACATCTGCCGAGACGTAAATTACGGCTGACTGATTCGATACCTCCATGCAAACGGAGCCTCCATGTTCTTCGAGAGCTTATTTATACACGTAGGACGAGGCATCTACTATGGGTCCTACACCTTTACAGAGACATGAAACCTTGGTATTATTCTACTGTTTGCCGTAATAGCAACTGCATTTATAGGATATGTCCTCCCATGGGGGCAAATATCCTTCTGAGGAGCCACAGTCATCACAAACCTACTTTCAGCCATCCCCTACATCGGTACTAACCTAGTAGAATGAATCTGAGGCGGATTTTCAGTAGACAAAGCCACCCTTACACGCTTCTTCGCATTCCACTTTATCCTCCCCTTTATTATTGCAGCTCTGGCCATAGTACACCTACTTTTTCTCCACGAAACAGGCTCTAATAACCCCACAGGAATGAACTCCGATGCAGACAAAATCCCCTTCCACCCCTACTACACAATCAAAGACCTCTTAGGTGTATTCCTCATACTGTCAGTCCTCCTCCTATTAGTACTTTTCTCCCCAGACCTATTAGGAGACCCCGACAACTATACACCAGCTAACCCCCTAAATACCCCTCCTCACATTAAACCAGAGTGATACTTTCTATTCGCATATGCTATCCTACGCTCTATCCCCAACAAACTAGGAGGCGTATTAGCCCTAGTACTATCCATCCTAATCCTAGCTTTTATACCTCTCACCCACACCTCAAAACAACGAAGCTTAATATTCCGCCCAATCAGCCAGACCATGTTCTGAATCCTAACAGCCAACCTACTTATCCTAACCTGAATCGGAGGACAACCCGTAGAACACCCCTTCATCATTATTGGCCAACTAGCTTCAATCAGCTACTTCTCCATCATTTTAATTCTAATACCAATCTCAGGACTAATC---------------------------------------------------------------------------------------------------------------------------------------------------------------------------------------------------------------------------------------------------------------------------------------------------------------------------------------------------------------------------------------------------------------------------------------------------------------------------------------------------------------------------------------------------------------------------------------------------------------------------------------------------------------------------------------------------------------------------------------------------------------------------------------------------------------------------------------------------------------------------------------------------------------------------------------------------------------------------------------------------------------------------------------------------------------------------------------------------------------------------------------------------------------------------------------------------------------------------------------------------------------------------------------------------------------------------------------------------------------------------------------------------------------------------------------------------------------------------------------------------------------------------------------------------------------------------------------------------------------------------------------------------------------------------------------------------------------------------------------------------------------------------------------------------------------------------------------------------------------------------------------------------------------------------------------------------------------------------------------------------------------------------------------------------------------------------------------------------------------------------------------------------------------------------------------------------------------------------------------------------------------------------------------------------------------------------------------------------------------------------------------------------ATAA-AAATTACTCTGGTCTTGTAAACCAAAAACGGAGAATAAATCTCCTTGGGACATCAAGAGAGAAGACCTTGTCT--TCACCGTCAACTCCCAAAGCTGATATTCTAATTAAACTACCTCTTGAA-CTTTTCATGTACATAA-AATTATCTAC---CACCCACAACATCATA-TGTATATATTACATTAAATTATTTACCCCTAGCATATAAGCAAGTAACCTAAATTAATGTATTA-AGACTT-AAGTAACTTAATCAACT-AAAATTAATTACCCTATGAATATTCATAGAATTACATATA-TATTAAT-GCTCAATCAAACATATCTGTGTTATCTAGACATACACCATTAAGTCAT-AACCCTGCTTGTCCATATGACTAT-CCCCTCCCAATG-TTGGTCTATCTATCTACCATCCTCCGTGAAATCAACAACCCGCCCACCCCTGCCACTCTTCTCGCTCCGGGCCCATTAAACTTGGGGGTAGCTAACGTGAAACTTTAACAGACATCTGGTTC-TTTCTTCAGGACCATATAAATGAATTAT-CGCCCATACGTTCCCCTAAATTAAGACA
Cah11_ABC-038               -----------------------CCCACTCCTAAAAATCATTAACCATGCATTCGTCGACCTCCCTGCACCCTCCAACATCTCATCATGATGAAACTTCGGCTCTCTATTAGGAGTATGCCTAGTAATCCAAATCCTCACAGGACTGTTTCTAGCAATACACTACACCTCAGACACTATAACAGCATTCTCATCCGTAACCCACATCTGCCGAGACGTAAATTACGGCTGACTGATTCGATACCTCCATGCAAACGGAGCCTCCATGTTCTTCGTGTGCTTATTCATACACGTAGGACGAGGCATCTACTATGGGTCCTACACCTTTATAGAGACATGAAACCTTGGTATTATTCTACTGTTTGCCGTAATAGCAACTGCATTTATAGGATATGTCCTCCCATGGGGGCAAATATCCTTCTGAGGGGCCACAGTCATCACAAACCTACTTTCAGCCATCCCCTACATCGGTACTAACCTAGTAGAATGAATCTGAGGCGGATTTTCAGTAGACAAAGCCACCCTTACACGCTTCTTCGCATTCCACTTTATCCTCCCCTTTATTATTGCAGCTCTGGCCATAGTACACCTACTTTTTCTCCACGAAACAGGCTCTAATAACCCCACAGGAATGAACTCCGATGCAGACAAAATCCCCTTCCACCCCTACTACACAATCAAAGACCTCTTAGGTGTATTCCTCATACTGTCAGTCCTCCTCCTATTAGTACTTTTCTCCCCAGACCTATTAGGAGACCCCGACAACTATACACCAGCTAACCCCCTAAACACCCCTCCTCACATTAAACCAGAATGATACTTTCTATTCGCATATGCTATCCTACGCTCTATCCCCAACAAACTAGGAGGCGTATTAGCCCTAGTACTATCCATCCTAATCCTAGCCTTTATACCTCTCACCCACACCTCAAAACAACGAAGCTTAATATTCCGCCCAATCAGCCAGACCATATTCTGAATCCTAGCAGCCAACCTACTTATCCTAACCTGAATCGGAGGACAACCCGTAGAACACCCCTTCATCATTATTGGCCAACTAGCTTCAATCAGCTACTTCTCCATCATTTTAATTCTAATACCAATCTCAGGACTAATC---------------------------------------------------------------------------------------------------------------------------------------------------------------------------------------------------------------------------------------------------------------------------------------------------------------------------------------------------------------------------------------------------------------------------------------------------------------------------------------------------------------------------------------------------------------------------------------------------------------------------------------------------------------------------------------------------------------------------------------------------------------------------------------------------------------------------------------------------------------------------------------------------------------------------------------------------------------------------------------------------------------------------------------------------------------------------------------------------------------------------------------------------------------------------------------------------------------------------------------------------------------------------------------------------------------------------------------------------------------------------------------------------------------------------------------------------------------------------------------------------------------------------------------------------------------------------------------------------------------------------------------------------------------------------------------------------------------------------------------------------------------------------------------------------------------------------------------------------------------------------------------------------------------------------------------------------------------------------------------------------------------------------------------------------------------------------------------------------------------------------------------------------------------------------------------------------------------------------------------------------------------------------------------------------------------------------------------------------------------------------------------------------ATAA-AAATTACTCTGGTCTTGTAAACCAAAAACGGAGAATAAATCTCCTTGGGACATCAAGAGAGAAGACCTTGTCT--TCACCGCCAACTCCCAAAGCTGATATTCTAATTAAACTACCTCTTGAA-CTTTTCATGTACATAA-AATCATCTAC---CACCCACAACATCATA-TGTATATATTACATTAAATTATTTACCCCTAGCATATAAGCAAGTAACCTAAATTAATGTATTA-AGACTT-AAATAACTTAATCAACT-AAAATTAACTACCCCATGAATATTCATAGAATTACATATA-TATTAAT-GTTCAATCAAACATATCTGTGTTATCTAGACATACACCATTAAGTCAT-AACCCTGCTTGTCCATATGACTAT-CCCCTCCCAATG-TTGGTCTATCTATCTACCATCCTCCGTGAAACCAACAACCCGCCCACCCCTGCCACTCTTCTCGCTCCGGGCCCATTAAACTTGGGGGTAGCTAACGTGAAACTTTAACAGACATCTGGTTC-TTTCTTCAGGACCATATAAATGAATTAT-CGCCCATACGTTCCCCTAAATTAAGACA
Cah11_ABC-039               -----------------------CCCACTCCTAAAAATCATTAACCATGCATTCGTCGACCTCCCTGCACCCTCCAACATCTCATCATGATGAAACTTCGGCTCTCTATTAGGAGTATGCCTAGTAATCCAAATCCTCACAGGACTGTTTCTAGCAATACACTACACCTCAGACACTATAACAGCATTCTCATCCGTAACCCACATCTGCCGAGACGTAAATTACGGCTGACTGATTCGATACCTCCATGCAAACGGAGCCTCCATGTTCTTCGTGTGCTTATTCATACACGTAGGACGAGGCATCTACTATGGGTCCTACACCTTTATAGAGACATGAAACCTTGGTATTATTCTACTGTTTGCCGTAATAGCAACTGCATTTATAGGATATGTCCTCCCATGGGGGCAAATATCCTTCTGAGGGGCCACAGTCATCACAAACCTACTTTCAGCCATCCCCTACATCGGTACTAACCTAGTAGAATGAATCTGAGGCGGATTTTCAGTAGACAAAGCCACCCTTACACGCTTCTTCGCATTCCACTTTATCCTCCCCTTTATTATTGCAGCTCTGGCCATGGTACACCTACTTTTTCTCCACGAAACAGGCTCTAATAACCCCACAGGAATGAACTCCGATGCAGACAAAATCCCCTTCCACCCCTACTACACAATCAAAGACCTCTTAGGTGTATTCCTCATACTGTCAGTCCTCCTCCTATTAGTACTTTTCTCCCCAGACCTATTAGGAGACCCCGACAACTATACACCAGCTAACCCCCTAAACACCCCTCCTCACATTAAACCAGAATGATACTTTCTATTCGCATATGCTATCCTACGCTCTATCCCCAACAAACTAGGAGGCGTATTAGCCCTAGTACTATCCATCCTAATCCTAGCTTTTATACCTCTCACCCACACCTCAAAACAACGAAGCTTAATATTCCGCCCAATCAGCCAGACCATATTCTGAATCCTAGCAGCCAACCTACTTATCCTAACCTGAATCGGAGGACAACCCGTAGAACACCCCTTCATCATTATTGGCCAACTAGCTTCAATCAGCTACTTCTCCATCATTTTAATTCTAATACCAATCTCAGGACTAATC---------------------------------------------------------------------------------------------------------------------------------------------------------------------------------------------------------------------------------------------------------------------------------------------------------------------------------------------------------------------------------------------------------------------------------------------------------------------------------------------------------------------------------------------------------------------------------------------------------------------------------------------------------------------------------------------------------------------------------------------------------------------------------------------------------------------------------------------------------------------------------------------------------------------------------------------------------------------------------------------------------------------------------------------------------------------------------------------------------------------------------------------------------------------------------------------------------------------------------------------------------------------------------------------------------------------------------------------------------------------------------------------------------------------------------------------------------------------------------------------------------------------------------------------------------------------------------------------------------------------------------------------------------------------------------------------------------------------------------------------------------------------------------------------------------------------------------------------------------------------------------------------------------------------------------------------------------------------------------------------------------------------------------------------------------------------------------------------------------------------------------------------------------------------------------------------------------------------------------------------------------------------------------------------------------------------------------------------------------------------------------------------------ATAA-AAATTACTCTGGTCTTGTAAACCAAAAACGGAGAATAAATCTCCTTGGGACATCAAGAGAGAAGACCTTGTCT--TCACCGCCAACTCCCAAAGCTGATATTCTAATTAAACTACCTCTTGAA-CTTTTCATGTACATAA-AATCATCTAC---CACCCACAACATCATA-TGTATATATTACATTAAGTTATTTACCCCTAGCATATAAGCAAGTAACCTAAATTAATGTATTA-AGACTT-AAATAACTTAATCAACT-AAAATTAACTACCCCATGAATATTCATAGAATTACATATA-TATTAAT-GTTCAATCAAACATATCTGTGTTATCTAGACATACACCATTAAGTCAT-AACCCTGCTTGTCCATATGACTAT-CCCCTCCCAATG-TTGGTCTATCTATCTACCATCCTCCGTGAAACCAACAACCCGCCCACCCCTGCCACTCTTCTCGCTCCGGGCCCATTAAACTTGGGGGTAGCTAACGTGAAACTTTAACAGACATCTGGTTC-TTTCTTCAGGACCATATAAATGAATTAT-CGCCCATACGTTCCCCTAAATTAAGACA
Cah11_ABC-040               -----------------------CCCACTCCTAAAAATCATTAACCATGCATTCGTCGACCTCCCTGCACCCTCCAACATCTCATCATGATGAAACTTCGGCTCTCTATTAGGAGTATGCCTAGTAATCCAAATCCTCACAGGACTGTTTCTAGCAATACACTACACCTCAGACACTATAACAGCATTCTCATCCGTAACCCACATCTGCCGAGACGTAAATTACGGCTGACTGATTCGATACCTCCATGCAAACGGAGCCTCCATGTTCTTCGTGTGCTTATTCATACACGTAGGACGAGGCATCTACTATGGGTCCTACACCTTTATAGAGACATGAAACCTTGGTATTATTCTACTGTTTGCCGTAATAGCAACTGCATTTATAGGATATGTCCTCCCATGGGGGCAAATATCCTTCTGAGGGGCCACAGTCATCACAAACCTACTTTCAGCCATCCCCTACATCGGTACTAACCTAGTAGAATGAATCTGAGGCGGATTTTCAGTAGACAAAGCCACCCTTACACGCTTCTTCGCATTCCACTTTATCCTCCCCTTTATTATTGCAGCTCTGGCCATGGTACACCTACTTTTTCTCCACGAAACAGGCTCTAATAACCCCACAGGAATGAACTCCGATGCAGACAAAATCCCCTTCCACCCCTACTACACAATCAAAGACCTCTTAGGTGTATTCCTCATACTGTCAGTCCTCCTCCTATTAGTACTTTTCTCCCCAGACCTATTAGGAGACCCCGACAACTATACACCAGCTAACCCCCTAAACACCCCTCCTCACATTAAACCAGAATGATACTTTCTATTCGCATATGCTATCCTACGCTCTATCCCCAACAAACTAGGAGGCGTATTAGCCCTAGTACTATCCATCCTAATCCTAGCTTTTATACCTCTCACCCACACCTCAAAACAACGAAGCTTAATATTCCGCCCAATCAGCCAGACCATATTCTGAATCCTGGCAGCCAACCTACTTATCCTAACCTGAATCGGAGGACAACCCGTAGAACACCCCTTCATCATTATTGGCCAACTAGCTTCAATCAGCTACTTCTCCATCATTTTAATTCTAATACCAATCTCAGGACTAATC---------------------------------------------------------------------------------------------------------------------------------------------------------------------------------------------------------------------------------------------------------------------------------------------------------------------------------------------------------------------------------------------------------------------------------------------------------------------------------------------------------------------------------------------------------------------------------------------------------------------------------------------------------------------------------------------------------------------------------------------------------------------------------------------------------------------------------------------------------------------------------------------------------------------------------------------------------------------------------------------------------------------------------------------------------------------------------------------------------------------------------------------------------------------------------------------------------------------------------------------------------------------------------------------------------------------------------------------------------------------------------------------------------------------------------------------------------------------------------------------------------------------------------------------------------------------------------------------------------------------------------------------------------------------------------------------------------------------------------------------------------------------------------------------------------------------------------------------------------------------------------------------------------------------------------------------------------------------------------------------------------------------------------------------------------------------------------------------------------------------------------------------------------------------------------------------------------------------------------------------------------------------------------------------------------------------------------------------------------------------------------------------------ATAA-AAATTACTCTGGTCTTGTAAACCAAAAACGGAGAATAGATCTCCTTGGGACATCAAGAGGGAAGACCTTGTCT--TCACCGCCAACTCCCAAAGCTGATATTCTAATTAAACTACCTCTTGAA-CTTTTCATGTACATAA-AATCATCTAC---CACCCACAACATCATA-TGTATATATTACATTAAATTATTCACCCCTAGCATATAAGCAAGTAACCTAAATTAATGTATTA-AGACTT-AAATAACTTAATCAACT-AAAATTAACTACCCCATGAATATTCATAGAATTACATATA-TATTAAT-GTTCAATCAAACATATCTGTGTTATCTAGACATACACCATTAAGTCAT-AACCCTGCTTGTCCATATGACTAT-CCCCTCCCAATG-TTGGTCTATCTATCTACCATCCTCCGTGAAACCAACAACCCGCCCACCCCTGCCACTCTTCTCGCTCCGGGCCCATTAAACTTGGGGGTAGCTAACGTGAAACTTTAACAGACATCTGGTTC-TTTCTTCAGGACCATATAAATGAATTAT-CGCCCATACGTTCCCCTAAATTAAGACA
Cah11_ABC-041               -----------------------CCCACTCCTAAAAATCATTAACCATGCATTCGTCGACCTCCCTGCACCCTCCAACATCTCATCATGATGAAACTTCGGCTCTCTATTAGGAGTATGCCTAGTAATCCAAATCCTCACAGGACTGTTTCTAGCAATACACTACACCTCAGACACTATAACAGCATTCTCATCCGTAACCCACATCTGCCGAGACGTAAATTACGGCTGACTGATTCGATACCTCCATGCAAACGGAGCCTCCATGTTCTTCGTGTGCTTATTCATACACGTAGGACGAGGCATCTACTATGGGTCCTACACCTTTATAGAGACATGAAACCTTGGTATTATTCTACTGTTTGCCGTAATAGCAACTGCATTTATAGGATATGTCCTCCCATGGGGGCAAATATCCTTCTGAGGGGCCACAGTCATCACAAACCTACTTTCAGCCATCCCCTACATCGGTACTAACCTAGTAGAATGAATCTGAGGCGGATTTTCAGTAGACAAAGCCACCCTTACACGCTTCTTCGCATTCCACTTTATCCTCCCCTTTATTATTGCAGCTCTGGCCATGGTACATCTACTTTTTCTCCACGAAACAGGCTCTAATAACCCCACAGGAATGAACTCCGATGCAGACAAAATCCCCTTCCACCCCTACTACACAATCAAAGACCTCTTAGGTGTATTCCTCATACTGTCAGTCCTCCTCCTATTAGTACTTTTCTCCCCAGACCTATTAGGAGACCCCGACAACTATACACCAGCTAACCCCCTAAACACCCCTCCTCACATTAAACCAGAATGATACTTTCTATTCGCATATGCTATCCTACGCTCTATCCCCAACAAACTAGGAGGCGTATTAGCCCTAGTACTATCCATCCTAATCCTAGCTTTTATACCTCTCACCCACACCTCAAAACAACGAAGCTTAATATTCCGCCCAATCAGCCAGACCATATTCTGAATCCTAGCAGCCAACCTACTTATCCTAACCTGAATCGGAGGACAACCCGTAGAACACCCCTTCATCATTATTGGCCAACTAGCTTCAATCAGCTACTTCTCCATCATTTTAATTCTAATACCAATCTCAGGACTAATC---------------------------------------------------------------------------------------------------------------------------------------------------------------------------------------------------------------------------------------------------------------------------------------------------------------------------------------------------------------------------------------------------------------------------------------------------------------------------------------------------------------------------------------------------------------------------------------------------------------------------------------------------------------------------------------------------------------------------------------------------------------------------------------------------------------------------------------------------------------------------------------------------------------------------------------------------------------------------------------------------------------------------------------------------------------------------------------------------------------------------------------------------------------------------------------------------------------------------------------------------------------------------------------------------------------------------------------------------------------------------------------------------------------------------------------------------------------------------------------------------------------------------------------------------------------------------------------------------------------------------------------------------------------------------------------------------------------------------------------------------------------------------------------------------------------------------------------------------------------------------------------------------------------------------------------------------------------------------------------------------------------------------------------------------------------------------------------------------------------------------------------------------------------------------------------------------------------------------------------------------------------------------------------------------------------------------------------------------------------------------------------------------ATAA-AAATTACTCTGGTCTTGTAAACCAAAAACGGAGAATAAATCTCCTTGGGACATCAAGAGAGAAGACCTTGTCT--TCACCGCCAACTCCCAAAGCTGATATTCTAATTAAACTACCTCTTGAA-TTTTTCATGTACATAA-AATCATCTAC---CACCCACAACATCATA-TGTATATATTACATTAAATTATTTACCCCTAGCATATAAGCAAGTAACCTAAATTAATGTATTA-AGACTT-AAATAACTTAATCAACT-AAAATTAACTACCCCATGAATATTCATAGAATTACATATA-TATTAAT-GTTCAATCAAACATATCTGTGTTATCTAGACATACACCATTAAGTCAT-AACCCTGCTTGTCCATATGACTAT-CCCCTCCCAATG-TTGGTCTATCTATCTACCATCCTCCGTGAAACCAACAACCCGCCCACCCCTGCCACTCTTCTCGCTCCGGGCCCATTAAACTTGGGGGTAGCTAACGTGAAACTTTAACAGACATCTGGTTC-TTTCTTCAGGACCATATAAATGAATTAT-CGCCCATACGTTCCCCTAAATTAAGACA
Cah11_ABC-042               -----------------------CCCACTCCTAAAAATCATTAACCATGCATTCGTCGACCTCCCTGCACCCTCCAACATCTCATCATGATGAAACTTCGGCTCTCTATTAGGAGTATGCCTAGTAATCCAAATCCTCACAGGACTGTTTCTAGCAATACACTACACCTCAGACACTATAACAGCATTCTCATCCGTAACCCACATCTGCCGAGACGTAAATTACGGCTGACTGATTCGATACCTCCATGCAAACGGAGCCTCCATGTTCTTCGTGTGCTTATTCATACACGTAGGACGAGGCATCTACTATGGGTCCTACACCTTTATAGAGACATGAAACCTTGGTATTATTCTACTGTTTGCCGTAATAGCAACTGCATTTATAGGATATGTCCTCCCATGGGGGCAAATATCCTTCTGAGGGGCCACAGTCATCACAAACCTACTTTCAGCCATCCCCTACATCGGTACTAACCTAGTAGAATGAATCTGAGGTGGATTTTCAGTAGACAAAGCCACCCTTACACGCTTCTTCGCATTCCACTTTATCCTCCCCTTTATTATTGCAGCTCTGGCCATGGTACACCTACTTTTTCTCCACGAAACAGGCTCTAATAACCCCACAGGAATGAACTCCGATGCAGACAAAATCCCCTTCCACCCCTACTACACAATCAAAGACCTCTTAGGTGTATTCCTCATACTGTCAGTCCTCCTCCTATTAGTACTTTTCTCCCCAGACCTATTAGGAGACCCCGACAACTATACACCAGCTAACCCCCTAAACACCCCTCCTCACATTAAACCAGAATGATACTTTCTATTCGCATATGCTATCCTACGCTCTATCCCCAACAAACTAGGAGGCGTATTAGCCCTAGTACTATCCATCCTAATCCTAGCTTTTATACCTCTCACCCACACCTCAAAACAACGAAGCTTAATATTCCGCCCAATCAGCCAGACCATATTCTGAATCCTAGCAGCCAACCTACTTATCCTAACCTGAATCGGAGGACAACCCGTAGAACACCCCTTCATCATTATTGGCCAACTAGCTTCAATCAGCTACTTCTCCATCATTTTAATTCTAATACCAATCTCAGGACTAATC---------------------------------------------------------------------------------------------------------------------------------------------------------------------------------------------------------------------------------------------------------------------------------------------------------------------------------------------------------------------------------------------------------------------------------------------------------------------------------------------------------------------------------------------------------------------------------------------------------------------------------------------------------------------------------------------------------------------------------------------------------------------------------------------------------------------------------------------------------------------------------------------------------------------------------------------------------------------------------------------------------------------------------------------------------------------------------------------------------------------------------------------------------------------------------------------------------------------------------------------------------------------------------------------------------------------------------------------------------------------------------------------------------------------------------------------------------------------------------------------------------------------------------------------------------------------------------------------------------------------------------------------------------------------------------------------------------------------------------------------------------------------------------------------------------------------------------------------------------------------------------------------------------------------------------------------------------------------------------------------------------------------------------------------------------------------------------------------------------------------------------------------------------------------------------------------------------------------------------------------------------------------------------------------------------------------------------------------------------------------------------------------------ATAA-AAATTACTCTGGTCTTGTAAACCAAAAACGGAGAATAAATCTCCTTGGGACATCAAGAGAGAAGACCTTGTCT--TCACCGCCAACTCCCAAAGCTGATATTCTAATTAAACTACCTCTTGAA-CTTTTCATGTACATAA-AATCATCTAC---CACCCACAACATCATA-TGTATATATTACATTAAATTATTTACCCCTAGCATATAAGCAAGTAACCTAAATTAATGTATTA-AGACTT-AAATAACTTAATCAACT-AAAATTAACTACCCCATGAATATTCATAGAATTACATATA-TATTAAT-GTTCAATTAAACATATCTGTGTTATCTAGACATACACCATTAAGTCAT-AACCCTGCTTGTCCATATGACTAT-CCCCTCCCAATG-TTGGTCTATCTATCTACCATCCTCCGTGAAACCAACAACCCGCCCACCCCTGCCACTCTTCTCGCTCCGGGCCCATTAAACTTGGGGGTAGCTAACGTGAAACTTTAACAGACATCTGGTTC-TTTCTTCAGGACCATATAAATGAATTAT-CGCCCATACGTTCCCCTAAATTAAGACA
Cah11_ABC-043               -----------------------CCCACTCCTAAAAATCATTAACCATGCATTCGTCGACCTCCCTGCACCCTCCAACATCTCATCATGATGAAACTTCGGCTCTCTATTAGGAGTATGCCTAGTAATCCAAATCCTCACAGGACTGTTTCTAGCAATACACTACACCTCAGACACTATAACAGCATTCTCATCCGTAACCCACATCTGCCGAGACGTAAATTACGGCTGACTGATTCGATACCTCCATGCAAACGGAGCCTCCATGTTCTTCGTGTGCTTATTCATACACGTAGGACGAGGCATCTACTATGGGTCCTACACCTTTATAGAGACATGAAACCTTGGTATTATTCTACTGTTTGCCGTAATAGCAACTGCATTTATAGGATATGTCCTCCCATGGGGGCAAATATCCTTCTGAGGGGCCACAGTCATCACAAACCTACTTTCAGCCATCCCCTACATCGGTACTAACCTAGTAGAATGAATCTGAGGCGGATTTTCAGTAGACAAAGCCACCCTTACACGCTTCTTCGCATTCCACTTTATCCTCCCCTTTATTATTGCAGCTCTGGCCATGGTACACCTACTTTTTCTCCACGAAACAGGCTCTAATAACCCCACAGGAATGAACTCCGATGCAGACAAAATCCCCTTCCACCCCTACTACACAATCAAAGACCTCTTAGGTGTATTCCTCATACTGTCAGTCCTCCTCCTATTAGTACTTTTCTCCCCAGACCTATTAGGAGACCCCGACAACTATACACCAGCTAACCCCCTAAACACCCCTCCTCACATTAAACCAGAATGATACTTTCTATTCGCATATGCTATCCTACGCTCTATCCCCAACAAACTAGGAGGCGTATTAGCCCTAGTACTATCCATCCTAATCCTAGCTTTTATACCTCTCACCCACACCTCAAAACAACGAAGCTTAATATTCCGCCCAATCAGCCAGACCATATTCTGAATTCTAGCAGCCAACCTACTTATTCTAACCTGAATCGGAGGACAACCCGTAGAACACCCCTTCATCATTATTGGCCAACTAGCTTCAATCAGCTACTTCTCCATCATTTTAATTCTAATACCAATCTCAGGACTAATC---------------------------------------------------------------------------------------------------------------------------------------------------------------------------------------------------------------------------------------------------------------------------------------------------------------------------------------------------------------------------------------------------------------------------------------------------------------------------------------------------------------------------------------------------------------------------------------------------------------------------------------------------------------------------------------------------------------------------------------------------------------------------------------------------------------------------------------------------------------------------------------------------------------------------------------------------------------------------------------------------------------------------------------------------------------------------------------------------------------------------------------------------------------------------------------------------------------------------------------------------------------------------------------------------------------------------------------------------------------------------------------------------------------------------------------------------------------------------------------------------------------------------------------------------------------------------------------------------------------------------------------------------------------------------------------------------------------------------------------------------------------------------------------------------------------------------------------------------------------------------------------------------------------------------------------------------------------------------------------------------------------------------------------------------------------------------------------------------------------------------------------------------------------------------------------------------------------------------------------------------------------------------------------------------------------------------------------------------------------------------------------------------ATAA-AAATTACTCTGGTCTTGTAAACCAAAAACGGAGAATAAATCTCCTTGGGACATCAAGAGAGAAGACCTTGTCT--TCACCACCAACTCCCAAAGCTGATATTCTAATTAAACTACCTCTTGAA-CTTTTCATGTACATAA-AATTATCTAC---CACCCACAACATCATA-TGTATATATTACATTAAATTATTTACCCCTAGCATATAAGCAAGTAACCTAAATTAATGTATTA-AGACTT-AAATAACTTAATCAACT-AAAATTAACTACCCCATGAATATTCATAGAATTACATATA-TATTAAT-GTTCAATCAAACATATCTGTGTTATCTAGACATACACCATTAAGTCAT-AACCCTGCTTGTCCATATGACTAT-CCCCTCCCAATG-TTGGTCTATCTATCTACCATCCTCCGTGAAACCAACAACCCGCCCACCCCTGCCACTCTTCTCGCTCCGGGCCCATTAAACTTGGGGGTAGCTAACGTGAAACTTTAACAGACATCTGGTTC-TTTCTTCAGGACCATATAAATGAATTAT-CGCCCATACGTTCCCCTAAATTAAGACA
Cah11_ABC-044               -----------------------CCCACTCCTAAAAATCATTAACCATGCATTCGTCGACCTCCCTGCACCCTCCAACATCTCATCATGATGAAACTTCGGCTCTCTATTAGGAGTATGCCTAGTAATCCAAATCCTCACAGGACTGTTTCTAGCAATACACTACACCTCAGACACTATAACAGCATTCTCATCCGTAACCCACATCTGCCGAGACGTAAATTACGGCTGACTGATTCGATACCTCCATGCAAACGGAGCCTCCATGTTCTTCGTGTGCTTATTCATACACGTAGGACGAGGCATCTACTATGGGTCCTACACCTTTATAGAGACATGAAACCTTGGTATTATTCTACTGTTTGCCGTAATAGCAACTGCATTTATAGGATATGTCCTCCCATGGGGGCAAATATCCTTCTGAGGGGCCACAGTCATCACAAACCTACTTTCAGCCATCCCCTACATCGGTACTAACCTAGTAGAATGAATCTGAGGCGGATTTTCAGTAGACAAAGCCACCCTTACACGCTTCTTCGCATTCCACTTTATCCTCCCCTTTATTATTGCAGCTCTGGCCATGGTACACCTACTTTTTCTCCACGAAACAGGCTCTAATAACCCCACAGGAATGAACTCCGATGCAGACAAAATCCCCTTCCACCCCTACTACACAATCAAAGACCTCTTAGGTGTATTCCTCATACTGTCAGTCCTCCTCCTATTAGTACTTTTCTCCCCAGACCTATTAGGAGACCCCGACAACTATACACCAGCTAACCCCCTAAACACCCCTCCTCACATTAAACCAGAGTGATACTTTCTATTCGCATATGCTATCCTACGCTCTATCCCCAACAAACTAGGAGGCGTATTAGCCCTAGTACTATCCATCCTAATCCTAGCTTTTATACCTCTCACCCACACCTCAAAACAACGAAGCTTAATATTCCGCCCAATCAGCCAGACCATATTCTGAGTCCTAGCAGCCAACCTACTCATCCTAACCTGAATCGGAGGACAACCCGTAGAACACCCCTTCATCATTATTGGCCAACTAGCTTCAATCAGCTACTTCTCCATCATTTTAATTCTAATACCAATCTCAGGACTAATC---------------------------------------------------------------------------------------------------------------------------------------------------------------------------------------------------------------------------------------------------------------------------------------------------------------------------------------------------------------------------------------------------------------------------------------------------------------------------------------------------------------------------------------------------------------------------------------------------------------------------------------------------------------------------------------------------------------------------------------------------------------------------------------------------------------------------------------------------------------------------------------------------------------------------------------------------------------------------------------------------------------------------------------------------------------------------------------------------------------------------------------------------------------------------------------------------------------------------------------------------------------------------------------------------------------------------------------------------------------------------------------------------------------------------------------------------------------------------------------------------------------------------------------------------------------------------------------------------------------------------------------------------------------------------------------------------------------------------------------------------------------------------------------------------------------------------------------------------------------------------------------------------------------------------------------------------------------------------------------------------------------------------------------------------------------------------------------------------------------------------------------------------------------------------------------------------------------------------------------------------------------------------------------------------------------------------------------------------------------------------------------------------ATAA-AAATTACTCTGGTCTTGTAAACCAAAAACGGAGAATAAATCTCCTTGGGACATCAAGAGAGAAGACCTTGTCT--TCACCACCAACTCCCAAAGCTGATATTCTAATTAAACTACCTCTTGAA-CTTTTCATATACATAA-AATTATCTAC---CACCCACAACATCATA-TGTATATATTACATTAAATTATTTACCCCTAGCATATAAGCAAGTAACCTAAATTAATGTATTA-AGACTT-AAATAACTTAATCAACT-AAAATTAACTATCCCATGAATATTCATAGAATTACATATA-TATTAAT-GTTCAATCAAACATATCTGTGTTATCTAGACATACACCATTAAGTCAT-AACCCTGCTTGTCCATATGACTAT-CCCCTCCCAATG-TTGGTCTATCTATCTACCATCCTCCGTGAAACCAACAACCCGCCCACCCCTGCCACTCTTCTCGCTCCGGGCCCATTAAACTTGGGGGTAGCTAACGTGAAACTTTAACAGACATCTGGTTC-TTTCTTCAGGACCATATAAATGAATTAT-CGCCCATACGTTCCCCTAAATTAAGACA
Cah11_ABC-045               -----------------------CCCACTCCTAAAAATCATTAACCATGCATTCGTCGACCTCCCTGCACCCTCCAACATCTCATCATGATGAAACTTCGGCTCTCTATTAGGAGTATGCCTAGTAATCCAAATCCTCACAGGACTGTTTCTAGCAATACACTACACCTCAGACACTATAACAGCATTCTCATCCGTAACCCACATCTGCCGAGACGTAAATTACGGCTGACTGATTCGATACCTCCATGCAAACGGAGCCTCCATGTTCTTCGTGTGCTTATTCATACACGTAGGACGAGGCATCTACTATGGGTCCTACACCTTTATAGAGACATGAAACCTTGGTATTATTCTACTGTTTGCCGTAATAGCAACTGCATTTATAGGATATGTCCTCCCATGGGGGCAAATATCCTTCTGAGGGGCCACAGTCATCACAAACCTACTTTCAGCCATCCCCTACATCGGTACTAACCTAGTAGAATGAATCTGAGGCGGATTTTCAGTAGACAAAGCCACCCTTACACGCTTCTTCGCATTCCACTTTATCCTCCCCTTTATTATTGCAGCTCTGGCCATGGTACACCTACTTTTTCTCCACGAAACAGGCTCTAATAACCCCACAGGAATGAACTCCGATGCAGACAAAATCCCCTTCCACCCCTACTACACAATCAAAGACCTCTTAGGTGTATTCCTCATACTGTCAGTCCTCCTCCTATTAGTACTTTTCTCCCCAGACCTATTAGGAGACCCCGACAACTATACACCAGCTAACCCCCTAAACACCCCTCCTCACATTAAACCAGAATGATACTTTCTATTCGCATATGCTATCCTACGCTCTATCCCCAACAAACTAGGAGGCGTATTAGCCCTACTACTATCCATCCTAATCCTAGCTTTTATACCTCTCACCCACACCTCAAAACAACGAAGCTTAATATTCCGCCCAATCAGCCAGACCATATTCTGAATCCTAGCAGCCAACCTACTCATCCTAACCTGAATCGGAGGACAACCCGTAGAACACCCCTTCATCATTATTGGCCAACTAGCTTCAATCAGCTACTTCTCCATCATTTTAATTCTAATACCAATCTCAGGACTAATC---------------------------------------------------------------------------------------------------------------------------------------------------------------------------------------------------------------------------------------------------------------------------------------------------------------------------------------------------------------------------------------------------------------------------------------------------------------------------------------------------------------------------------------------------------------------------------------------------------------------------------------------------------------------------------------------------------------------------------------------------------------------------------------------------------------------------------------------------------------------------------------------------------------------------------------------------------------------------------------------------------------------------------------------------------------------------------------------------------------------------------------------------------------------------------------------------------------------------------------------------------------------------------------------------------------------------------------------------------------------------------------------------------------------------------------------------------------------------------------------------------------------------------------------------------------------------------------------------------------------------------------------------------------------------------------------------------------------------------------------------------------------------------------------------------------------------------------------------------------------------------------------------------------------------------------------------------------------------------------------------------------------------------------------------------------------------------------------------------------------------------------------------------------------------------------------------------------------------------------------------------------------------------------------------------------------------------------------------------------------------------------------------ATAA-AAATTACTCTGGTCTTGTAAACCAAAAACGGAGAATAAATCTCCTTGGGACATCAAGAGAGAAGACCTTGTCT--TCACCACCAACTCCCAAAGCTGATATTCTAATTAAACTACCTCTTGAA-CTTTTCATGTACATAA-AATTATCTAC---CACCCACAACATCATA-TGTATATATTACATTAAATTATTTACCCCTAGCATATAAGCAAGTAACCTAAATTAATGCATTA-AGACTT-AAATAACTTAATCAACT-AAAATTAACTACCCCATGAATATTCATAGAATTACATATA-TATTAAT-GTTCAATCAAACATACCTGTGTTATCTAGACATACACCATTAAGTCAT-AACCCTGCTTGTCCATATGACTAT-CCCCTCCCAATG-TTGGTCTATCTATCTACCATCCTCCGTGAAACCAACAACCCGCCCACCCCTGCCACTCTTCTCGCTCCGGGCCCATTAAACTTGGGGGTAGCTAACGTGAAACTTTAACAGACATCTGGTTC-TTTCTTCAGGACCATATAAATGAATTAT-CGCCCATACGTTCCCCTAAATTAAGACA
Cah11_ABC-046               -----------------------CCCACTCCTAAAAATCATTAACCATGCATTCGTCGACCTCCCTGCACCCTCCAACATCTCATCATGATGAAACTTCGGCTCTCTATTAGGAGTATGCCTAGTAATCCAAATCCTCACAGGACTGTTTCTAGCAATACACTACACCTCAGACACTATAACAGCATTCTCATCCGTAACCCACATCTGCCGAGACGTAAATTACGGCTGACTGATTCGATACCTCCATGCAAACGGAGCCTCCATGTTCTTCGTGTGCTTATTCATACACGTAGGACGAGGCATCTACTATGGGTCCTACACCTTTATAGAGACATGAAACCTTGGTATTATTCTACTGTTTGCCGTAATAGCAACTGCATTTATAGGATATGTCCTCCCATGGGGGCAAATATCCTTCTGAGGGGCCACAGTCATCACAAACCTACTTTCAGCCATCCCCTACATCGGTACTAACCTAGTAGAATGAATCTGAGGCGGATTTTCAGTAGACAAAGCCACCCTTACACGCTTCTTCGCATTCCACTTTATCCTCCCCTTTATTATTGCAGCTCTGGCCATGGTACACCTACTTTTTCTCCACGAAACAGGCTCTAATAACCCCACAGGAATGAACTCCGATGCAGACAAAATCCCCTTCCACCCCTACTACACAATCAAAGACCTCTTAGGTGTATTCCTCATACTGTCAGTCCTCCTCCTATTAGTACTTTTCTCCCCAGACCTATTAGGAGACCCCGACAACTATACACCAGCTAACCCCCTAAACACCCCTCCTCACATTAAACCAGAATGATACTTTCTATTCGCGTACGCTATCCTACGCTCTATCCCCAACAAACTAGGAGGCGTATTAGCCCTAGTACTATCCATCCTAATCCTAGCTTTTATACCTCTCACCCACACCTCAAAACAACGAAGCTTAATATTCCGCCCAATCAGCCAGACCATATTCTGAATCCTAGCAGCCAACCTACTCATCCTAACCTGAATCGGAGGACAACCCGTAGAACACCCCTTCATCATTATTGGCCAACTAGCTTCAATCAGCTACTTCTCCATCATTTTAATTCTAATACCAATCTCAGGACTAATC---------------------------------------------------------------------------------------------------------------------------------------------------------------------------------------------------------------------------------------------------------------------------------------------------------------------------------------------------------------------------------------------------------------------------------------------------------------------------------------------------------------------------------------------------------------------------------------------------------------------------------------------------------------------------------------------------------------------------------------------------------------------------------------------------------------------------------------------------------------------------------------------------------------------------------------------------------------------------------------------------------------------------------------------------------------------------------------------------------------------------------------------------------------------------------------------------------------------------------------------------------------------------------------------------------------------------------------------------------------------------------------------------------------------------------------------------------------------------------------------------------------------------------------------------------------------------------------------------------------------------------------------------------------------------------------------------------------------------------------------------------------------------------------------------------------------------------------------------------------------------------------------------------------------------------------------------------------------------------------------------------------------------------------------------------------------------------------------------------------------------------------------------------------------------------------------------------------------------------------------------------------------------------------------------------------------------------------------------------------------------------------------------ATAA-AAATTACTCTGGTCTTGTAAACCAAAAACGGAGAATAAATCTCCTTGGGACATCAAGAGAGAAGACCTTGTCT--TCACCGTCAACTCCCAAAGCTGATATTCTAATTAAACTACCTCTTGAA-CTTTTCATGTACATAA-AATTATCTAC---CACCCACAACATCATA-TGTATATATTACATTAAATTATTTACCCCTAGCATATAAGCAAGTAACCTAAATTAATGTATTA-AGACTT-AAATAACTTAATCAACT-AAAATTAATTACCTCATGAATATTCATAGAATTACATATA-TATTAAT-GTTCAATTAAACATATCTGTGTTATCTAGACATACACCATTAAGTCAT-AACCCTGCTTGTCCATATGACTAT-CCCCTCCCAATG-TTGGTCTATCTATCTACCATCCTCCGTGAAACCAACAACCCGCCCACCCCTGCCACTCTTCTCGCTCCGGGCCCATTAAACTTGGGGGTAGCTAACGTGAAACTTTAACAGACATCTGGTTC-TTTCTTCAGGACCATATAAATGAATTAT-CGCCCATACGTTCCCCTAAATTAAGACA
Cah11_ABC-047               -----------------------CCCACTCCTAAAAATCATTAACCATGCATTCGTCGACCTCCCTGCACCCTCCAACATCTCATCATGATGAAATTTCGGCTCTCTATTAGGAGTATGCCTAATAATCCAAATCCTCACAGGACTGTTTCTAGCAATACACTACACCTCAGACACTATAACAGCATTCTCATCCGTAACCCACATCTGCCGAGACGTAAATTACGGCTGACTGATTCGATACCTCCATGCAAACGGAGCCTCCATGTTCTTCGTGTGCTTATTCATACACGTAGGACGAGGCATCTACTATGGGTCCTACACCTTTATAGAGACATGAAACCTTGGTATTATTCTACTGTTTGCCGTAATAGCAACTGCATTTATAGGATATGTCCTCCCATGGGGGCAAATATCCTTCTGAGGGGCCACAGTCATCACAAACCTACTTTCAGCCATCCCCTACATCGGTACTAACCTAGTAGAGTGAATCTGAGGCGGATTTTCAGTAGACAAAGCCACCCTTACACGCTTCTTCGCATTCCACTTTATCCTCCCCTTTATTATTGCAGCTCTGGCCATGGTACACCTACTTTTTCTCCACGAAACAGGCTCTAATAACCCCACAGGAATGAACTCCGATGCAGACAAAATCCCCTTCCACCCCTACTACACAATCAAAGACCTCTTAGGTGTATTCCTCATACTGTCAGTCCTCCTCCTATTAGTACTTTTCTCCCCAGACCTATTAGGAGACCCCGACAACTATACACCAGCTAACCCCCTAAACACCCCTCCTCACATTAAACCAGAATGATACTTTCTATTCGCATATGCTATCCTACGCTCTATCCCCAACAAACTAGGAGGCGTATTAGCCCTAGTACTATCCATCCTAATCCTAGCTTTTATACCTCTCACCCACACCTCAAAACAACGAAGCTTAATATTCCGCCCAATCAGCCAGACCATATTCTGAATCCTAGCAGCCAACCTACTTATCCTAACCTGAATCGGAGGACAACCCGTAGAACACCCCTTCATCATTATTGGCCAACTAGCTTCAATCAGCTACTTCTCCATCATTTTAATTCTAATACCAATCTCAGGACTAATC---------------------------------------------------------------------------------------------------------------------------------------------------------------------------------------------------------------------------------------------------------------------------------------------------------------------------------------------------------------------------------------------------------------------------------------------------------------------------------------------------------------------------------------------------------------------------------------------------------------------------------------------------------------------------------------------------------------------------------------------------------------------------------------------------------------------------------------------------------------------------------------------------------------------------------------------------------------------------------------------------------------------------------------------------------------------------------------------------------------------------------------------------------------------------------------------------------------------------------------------------------------------------------------------------------------------------------------------------------------------------------------------------------------------------------------------------------------------------------------------------------------------------------------------------------------------------------------------------------------------------------------------------------------------------------------------------------------------------------------------------------------------------------------------------------------------------------------------------------------------------------------------------------------------------------------------------------------------------------------------------------------------------------------------------------------------------------------------------------------------------------------------------------------------------------------------------------------------------------------------------------------------------------------------------------------------------------------------------------------------------------------------------ATAA-AAATTACTCTGGTCTTGTAAACCAAAAACGGAGAATAAATCTCCTTGGGACATCAAGAGAGAAGACCTTGTCT--TCACCGTCAACTCCCAAAGCTGATATTCTAATTAAACTACCTCTTGAA-CTTTTCATGTACATAA-AATTATCTAC---CACCCACAACATCATA-TGTATATATTACATTAAATTATTTACCCCTAGCATATAAGCAAGTAACCTAAATTAATGTATTA-AGACTT-AAATAACTTAATCAACT-AAAATTAATCACCCCATGAATATTCACGGAATTACATATA-TATTAAT-GTTCAATTAAACATATCTGTGTTATCTAGACATACACCATTAAGTCAT-AACCCTGCTCGTCCATATGACTAT-CCCCTCCCAATG-TTGGTCTATCTATCTACCATCCTCCGTGAAACCAACAACCCGCCCACCCCTGCCACTCTTCTCGCTCCGGGCCCATTAAACTTGGGGGTAGCTAATGTGAAACTTTAACAGACATCTGGTTC-TTTCTTCAGGACCATATAAATGAATTAT-CGCCCATACGTTCCCCTAAATTAAGACA
Cah11_ABC-048               -----------------------CCCACTCCTAAAAATCATTAACCATGCATTCGTCGACCTCCCTGCACCCTCCAACATCTCATCATGATGAAATTTCGGCTCTCTATTAGGAGTATGCCTAATAATCCAAATCCTCACAGGACTGTTTCTAGCAATACACTACACCTCAGACACTATAACAGCATTCTCATCCGTAACCCACATCTGCCGAGACGTAAATTACGGCTGACTGATTCGATACCTCCATGCAAACGGAGCCTCCATATTCTTCGTGTGCTTATTCATACACGTAGGACGAGGCATCTACTATGGGTCCTACACCTTTATAGAGACATGAAACCTTGGTATTATTCTACTGTTTGCCGTAATAGCAACTGCATTTATAGGATATGTCCTCCCATGGGGGCAAATATCCTTCTGAGGGGCCACAGTCATCACAAACCTACTTTCAGCCATCCCCTACATCGGTACTAACCTAGTAGAGTGAATCTGAGGCGGATTTTCAGTAGACAAAGCCACCCTTACACGCTTCTTCGCATTCCACTTTATCCTCCCCTTTATTATTGCAGCTCTGGCCATGGTACACCTACTTTTTCTCCACGAAACAGGCTCTAATAACCCCACAGGAATGAACTCCGATGCAGACAAAATCCCCTTCCACCCCTACTACACAATCAAAGACCTCTTAGGTGTATTCCTCATACTGTCAGTCCTCCTCCTATTAGTACTTTTCTCCCCAGACCTATTAGGAGACCCCGACAACTATACACCAGCTAACCCCCTAAACACCCCTCCTCACATTAAACCAGAGTGATACTTTCTATTCGCATATGCTATCCTACGCTCTATCCCCAACAAACTAGGAGGCGTATTAGCCCTAGTACTATCCATCCTAATCCTAGCTTTTATACCTCTCACCCACACCTCAAAACAACGAAGCTTAATATTCCGCCCAATCAGCCAGACCATATTCTGAATCCTAGCAGCCAACCTACTTATCCTAACCTGAATCGGAGGACAACCCGTAGAACACCCCTTCATCATTATTGGCCAACTAGCTTCAATCAGCTACTTCTCCATCATTTTAATTCTAATACCAATCTCAGGACTAATC---------------------------------------------------------------------------------------------------------------------------------------------------------------------------------------------------------------------------------------------------------------------------------------------------------------------------------------------------------------------------------------------------------------------------------------------------------------------------------------------------------------------------------------------------------------------------------------------------------------------------------------------------------------------------------------------------------------------------------------------------------------------------------------------------------------------------------------------------------------------------------------------------------------------------------------------------------------------------------------------------------------------------------------------------------------------------------------------------------------------------------------------------------------------------------------------------------------------------------------------------------------------------------------------------------------------------------------------------------------------------------------------------------------------------------------------------------------------------------------------------------------------------------------------------------------------------------------------------------------------------------------------------------------------------------------------------------------------------------------------------------------------------------------------------------------------------------------------------------------------------------------------------------------------------------------------------------------------------------------------------------------------------------------------------------------------------------------------------------------------------------------------------------------------------------------------------------------------------------------------------------------------------------------------------------------------------------------------------------------------------------------------------ATAA-AAATTACTCTGGTCTTGTAAACCAAAAACGGAGAATAGATCTCCTTGGGACATCAAGAGAGAAGACCTTGTCT--TCACCGTCAACTCCCAAAGCTGATATTCTAATTAAACTACCTCTTGAA-CTTTTCATGTACATAA-AATTATCTAC---CACCCACAACATCATA-TGTATATATTACATTAAATTATTTACCCCTAGCATATAAGCAAGTAACCTAAATTAATGTATTA-AGACTT-AAATAACTTAATCAACT-AAAATTAATCACCCCATGAATATTCACGGAATTACATATA-TATTAAT-GTTCAATTAAACATATCTGTGTTATCTAGACATACACCATTAAGTCAT-AACCCTGCTCGTCCATATGACTAT-CCCCTCCCAATG-TTGGTCTATCTATCTACCATCCTCCGTGAAACCAACAACCCGCCCACCCCTGCCACTCTTCTCGCTCCGGGCCCATTAAACTTGGGGGTAGCTAATGTGAAACTTTAACAGACATCTGGTTC-TTTCTTCAGGACCATATAAATGAATTAT-CGCCCATACGTTCCCCTAAATTAAGACA
Cah11_ABC-049               -----------------------CCCACTCCTAAAAATCATTAACCATGCATTCGTCGACCTCCCTGCACCCTCCAACATCTCATCATGATGAAATTTCGGCTCTCTATTAGGAGTATGCCTAATAATCCAAATCCTCACAGGACTGTTTCTAGCAATACACTACACCTCAGACACTATAACAGCATTCTCATCCGTAACCCACATCTGCCGAGACGTAAATTACGGCTGACTGATTCGATACCTCCATGCAAACGGAGCCTCCATGTTCTTCGTGTGCTTATTCATACACGTAGGACGAGGTATCTACTATGGGTCCTACACCTTTATAGAGACATGAAACCTTGGTATTATTCTACTGTTTGCCGTAATAGCAACTGCATTTATAGGATATGTCCTCCCATGGGGGCAAATATCCTTCTGAGGGGCCACAGTCATCACAAACCTACTTTCAGCCATCCCCTACATCGGTACTAACCTAGTAGAGTGAATCTGAGGCGGATTTTCAGTAGACAAAGCCACCCTTACACGCTTCTTCGCATTCCACTTTATCCTCCCCTTTATTATTGCAGCTCTGGCCATGGTACACCTACTTTTTCTCCACGAAACAGGCTCTAATAACCCCACAGGAATGAACTCCGATGCAGACAAAATCCCCTTCCACCCCTACTACACAATCAAAGACCTCTTAGGTGTATTCCTCATACTGTCAGTCCTCCTCCTATTAGTACTTTTCTCCCCAGACCTATTAGGAGACCCCGACAACTATACACCAGCTAACCCCCTAAACACCCCTCCTCACATTAAACCAGAGTGATACTTTCTATTCGCATATGCTATCCTACGCTCTATCCCCAACAAACTAGGAGGCGTATTAGCCCTAGTACTATCCATCCTAATCCTAGCTTTTATACCTCTCACCCACACCTCAAAACAACGAAGCTTAATATTCCGCCCAATCAGCCAGACCATATTCTGAATCCTAGCAGCCAACCTACTTATCCTAACCTGAATCGGAGGACAACCCGTAGAACACCCCTTCATCATTATTGGCCAACTAGCTTCAATCAGCTACTTCTCCATCATTTTAATTCTAATACCAATCTCAGGACTAATC---------------------------------------------------------------------------------------------------------------------------------------------------------------------------------------------------------------------------------------------------------------------------------------------------------------------------------------------------------------------------------------------------------------------------------------------------------------------------------------------------------------------------------------------------------------------------------------------------------------------------------------------------------------------------------------------------------------------------------------------------------------------------------------------------------------------------------------------------------------------------------------------------------------------------------------------------------------------------------------------------------------------------------------------------------------------------------------------------------------------------------------------------------------------------------------------------------------------------------------------------------------------------------------------------------------------------------------------------------------------------------------------------------------------------------------------------------------------------------------------------------------------------------------------------------------------------------------------------------------------------------------------------------------------------------------------------------------------------------------------------------------------------------------------------------------------------------------------------------------------------------------------------------------------------------------------------------------------------------------------------------------------------------------------------------------------------------------------------------------------------------------------------------------------------------------------------------------------------------------------------------------------------------------------------------------------------------------------------------------------------------------------------ATAA-AAATTACTCTGGTCTTGTAAACCAAAAACGGAGAATAGATCTCCTTGGGACATCAAGAGAGAAGACCTTGTCT--TCACCGTCAACTCCCAAAGCTGATATTCTAATTAAACTACCTCTTGAA-CTTTTCATGTACATAA-AATTATCTAC---CACCCACAACATCATA-TGTATATATTACATTAAATTATTTACCCCTAGCATATAAGCAAGTAACCTAAATTAATGTATTA-AGACTT-AAATAACTTAATCAACT-AAAATTAATCACCCCATGAATATTCACAGAATTACATATA-TATTAAT-GTTCAATTAAACATATCTGTGTTATCTAGACATACACCATTAAGTCAT-AACCCTGCTCGTCCATATGACTAT-CCCCTCCCAATG-TTGGTCTATCTATCTACCATCCTCCGTGAAACCAACAACCCGCCCACCCCTGCCACTCTTCTCGCTCCGGGCCCATTAAACTTGGGGGTAGCTAATGTGAAACTTTAACAGACATCTGGTTC-TTTCTTCAGGACCATATAAATGAATTAT-CGCCCATACGTTCCCCTAAATTAAGACA
Cah11_ABC-050               -----------------------CCCACTCCTAAAAATCATTAACCATGCATTCGTCGACCTCCCTGCACCCTCCAACATCTCATCATGATGAAATTTCGGCTCTCTATTAGGAGTATGCCTAGTAATCCAAATCCTCACAGGACTGTTTCTAGCAATACACTACACCTCAGACACTATAACAGCATTCTCATCCGTAACCCACATCTGCCGAGACGTAAATTACGGCTGACTGATTCGATACCTCCATGCAAACGGAGCCTCCATGTTCTTCGTGTGCTTATTCATACACGTAGGACGAGGCATCTACTATGGGTCCTACACCTTTATAGAGACATGAAACCTTGGTATTATTCTACTGTTTGCCGTAATAGCAACTGCATTTATAGGATATGTCCTCCCATGGGGGCAAATATCCTTCTGAGGGGCCACAGTCATCACAAACCTACTTTCAGCCATCCCCTACATCGGTACTAACCTAGTAGAGTGAATCTGAGGCGGGTTTTCAGTAGACAAAGCCACCCTTACACGCTTCTTCGCATTCCACTTTATCCTCCCCTTTATTATTGCAGCTCTGGCCATGGTACACCTACTTTTTCTCCACGAAACAGGCTCAAATAACCCCACAGGAATGAACTCCGATGCAGACAAAATCCCCTTCCACCCCTACTACACAATCAAAGACCTCTTAGGTGTATTCCTCATACTGTCAGTCCTCCTCCTATTAGTACTTTTCTCCCCAGACCTATTAGGAGACCCCGACAACTATACACCAGCTAACCCCCTAAACACCCCTCCTCACATTAAACCAGAGTGATACTTTCTATTCGCATATGCTATCCTACGCTCCATCCCCAACAAACTAGGAGGCGTATTAGCCCTAGTACTATCCATCCTAATCCTAGCTTTTATACCTCTCACCCACACCTCAAAACAACGAAGCTTAATATTCCGCCCAATCAGCCAGACCATATTCTGAATCCTAGCAGCCAACCTACTTATCCTAACCTGAATCGGAGGACAACCCGTAGAACACCCCTTCATCATTATTGGCCAACTAGCTTCAATCAGCTACTTCTCCATCATTTTAATTCTAATACCAATCTCAGGACTAATC---------------------------------------------------------------------------------------------------------------------------------------------------------------------------------------------------------------------------------------------------------------------------------------------------------------------------------------------------------------------------------------------------------------------------------------------------------------------------------------------------------------------------------------------------------------------------------------------------------------------------------------------------------------------------------------------------------------------------------------------------------------------------------------------------------------------------------------------------------------------------------------------------------------------------------------------------------------------------------------------------------------------------------------------------------------------------------------------------------------------------------------------------------------------------------------------------------------------------------------------------------------------------------------------------------------------------------------------------------------------------------------------------------------------------------------------------------------------------------------------------------------------------------------------------------------------------------------------------------------------------------------------------------------------------------------------------------------------------------------------------------------------------------------------------------------------------------------------------------------------------------------------------------------------------------------------------------------------------------------------------------------------------------------------------------------------------------------------------------------------------------------------------------------------------------------------------------------------------------------------------------------------------------------------------------------------------------------------------------------------------------------------------ATAA-AAATTACTCTGGTCTTGTAAACCAAAAACGGAGAATAGATCTCCTTGGGACATCAAGAGAGAAGACCTTGTCT--TCACCGTCAACTCCCAAAGCTGATATTCTAATTAAACTACCTCTTGAA-CTTTTCATGTACATAA-AATTATCTAC---CACCCACAACATCATA-TGTATATATTACATTAAATTATTTACCCCTAGCATATAAGCAAGTAACCTAAATTAATGTATTA-AGACTT-AAATAACTTAATCAACT-AAAATCAATCACCCCATGAATATTCACGGAATTACATATA-TATTAAT-GTTCAATTAAACATATCTGTGTTATCTAGACATACACCATTAAGTCAT-AACCCTGCTCGTCCATATGACTAT-CCCCTCCCAATG-TTGGTCTATCTATCTACCATCCTCCGTGAAACCAACAACCCGCCCACCCCTGCCACTCTTCTCGCTCCGGGCCCATTAAACTTGGGGGTAGCTAATGTGAAACTTTAACAGACATCTGGTTC-TTTCTTCAGGACCATATAAATGAATTAT-CGCCCATACGTTCCCCTAAATTAAGACA
Cah11_ABC-051               -----------------------CCCACTCCTAAAAATCATTAACCATGCATTCGTCGACCTCCCTGCACCCTCCAACATCTCATCATGATGAAACTTCGGCTCTCTATTAGGAGTATGCCTAATAATCCAAATCCTCACAGGACTGTTTCTAGCAATACACTACACCTCAGACACTATAACAGCATTCTCATCCGTAACCCACATCTGCCGAGACGTAAATTACGGTTGACTGATTCGATACCTCCATGCAAACGGAGCCTCCATGTTCTTCATGTGCTTATTCATACACGTAGGACGAGGCATCTACTATGGGTCCTACACCTTTATAGAGACATGAAACCTTGGTATTATTCTACTGTTTGCCGTAATAGCAACTGCATTTATAGGATATGTCCTCCCATGGGGGCAAATATCCTTCTGAGGGGCCACAGTCATCACAAACCTACTTTCAGCCATCCCCTACATCGGTACTAACCTAGTAGAATGAATCTGAGGCGGATTTTCAGTAGACAAAGCCACCCTTACACGCTTCTTCGCATTCCACTTTATCCTCCCCTTTATTATTGCAGCTCTGGCCATGGTACACCTACTTTTTCTCCACGAAACAGGCTCTAATAACCCCACAGGAATGAACTCCGATGCAGACAAAATCCCCTTCCACCCCTACTACACAATCAAAGACCTCTTAGGTGTATTCCTCATACTGTCAGTCCTCCTCCTATTAGTACTTTTCTCCCCAGACCTATTAGGAGACCCCGACAACTATACACCAGCTAACCCCCTAAACACCCCTCCTCACATTAAGCCAGAATGATACTTTCTATTTGCATATGCTATCCTACGCTCTATCCCCAACAAACTAGGAGGCGTATTAGCCCTAGTACTATCCATCCTAATCCTAGCTTTTATACCTCTCACCTACACCTTAAAACAACGAATCTTAATATTCCGCCCAATCAGCCAGACCATATTCTGAATCCTAGCAGCCAACCTACTTATCCTAACCTGAATCGGAGGACAACCCGTAGAACACCCCTTCATCATTATTGGCCAACTAGCTTCAATCAGCTACTTCTCCATCATTTTAATTCTAATACCAATCTCAGGACTAATC---------------------------------------------------------------------------------------------------------------------------------------------------------------------------------------------------------------------------------------------------------------------------------------------------------------------------------------------------------------------------------------------------------------------------------------------------------------------------------------------------------------------------------------------------------------------------------------------------------------------------------------------------------------------------------------------------------------------------------------------------------------------------------------------------------------------------------------------------------------------------------------------------------------------------------------------------------------------------------------------------------------------------------------------------------------------------------------------------------------------------------------------------------------------------------------------------------------------------------------------------------------------------------------------------------------------------------------------------------------------------------------------------------------------------------------------------------------------------------------------------------------------------------------------------------------------------------------------------------------------------------------------------------------------------------------------------------------------------------------------------------------------------------------------------------------------------------------------------------------------------------------------------------------------------------------------------------------------------------------------------------------------------------------------------------------------------------------------------------------------------------------------------------------------------------------------------------------------------------------------------------------------------------------------------------------------------------------------------------------------------------------------------ATAA-AAATTACTCTGGTCTTGTAAACCAAAAACGGAGAATAGATCTCCTTGGGACATCAAGAGAGAAGACCTTGTCT--TCACCGTCAACTCCCAAAGCTGATATTCTAATTAAACTACCTCTTGAA-CTTTTCATGTACATAA-AATTATCTAC---CACCCACAACATCATA-TGTATATATTACATTAAATTATTTACCCCTAGCATATAAGCAAGTAACCTAAATTAATGTATTA-AGACTT-AAATAACTTAATCAACT-AAAATCAATCACCCCATGAATATTCATGGAATTACATATA-TATTAAT-GTTCAATTAAACATATCTGTGTTATCTAGACATACACCATTAAGTCAT-AACCCTGCTCGTCCATATGACTAT-CCCCTCCCAATG-TTGGTCTATCTATCTACCATCCTCCGTGAAACCAACAACCCGCCCACCCCTGCCACTCTTCTCGCTCCGGGCCCATTAAACTTGGGGGTAGCTAATGTGAAACTTTAACAGACATCTGGTTC-TTTCTTCAGGACCATACAAATGAATTAT-CGCCCATACGTTCCCCTAAATTAAGACA
Cah11_ABC-052               -----------------------CCCACTCCTAAAAATCATTAACCATGCATTCGTCGACCTCCCTGCACCCTCCAACATCTCATCATGATGAAACTTCGGCTCTCTATTAGGAGTATGCCTAATAATCCAAATCCTCACAGGACTATTTCTAGCAATACACTACACCTCAGACACTATAACAGCATTCTCATCCGTAACCCACATCTGCCGAGACGTAAATTACGGTTGACTGATCCGATACCTCCATGCAAACGGAGCCTCCATGTTCTTCATGTGCTTATTCATACACGTAGGACGAGGCATCTACTATGGGTCCTACACCTTTATAGAGACATGAAACCTTGGTATTATTCTACTGTTTGCCGTAATAGCAACTGCATTTATAGGATATGTCCTCCCATGGGGGCAAATATCCTTCTGAGGGGCCACAGTCATCACAAACCTACTTTCAGCCATCCCCTACATCGGTACTAACCTAGTAGAATGAATCTGAGGCGGATTTTCAGTAGACAAAGCCACCCTCACACGCTTCTTCGCATTCCACTTTATCCTCCCCTTTATTATTGCAGCTCTGGCCATAGTACACCTACTTTTTCTCCACGAAACAGGCTCTAATAACCCCACAGGAATGAACTCCGATGCAGACAAAATCCCCTTCCACCCCTACTACACAATCAAAGACCTCTTAGGTGTATTCCTCATACTGTCAGTCCTCCTCCTATTAGTACTTTTCTCCCCAGACCTATTAGGAGACCCCGACAACTATACACCAGCTAACCCCCTAAACACCCCTCCTCACATTAAGCCAGAATGATACTTTCTATTCGCATATGCTATCCTACGCTCTATCCCCAACAAACTAGGAGGCGTATTAGCCCTAGTACTATCCATCCTAATCCTAGCTTTTATACCTCTCACCCACACCTCAAAACAACGAAGCTTAATATTCCGCCCAATCAGCCAGACCATATTCTGAATCCTAGCAGCCAACCTACTTATCCTAACCTGAATCGGAGGACAACCCGTAGAACACCCCTTCATCATTATTGGCCAACTAGCTTCAATCAGCTACTTCTCCATCATTTTAATTCTAATACCAATCTCAGGACTAATC---------------------------------------------------------------------------------------------------------------------------------------------------------------------------------------------------------------------------------------------------------------------------------------------------------------------------------------------------------------------------------------------------------------------------------------------------------------------------------------------------------------------------------------------------------------------------------------------------------------------------------------------------------------------------------------------------------------------------------------------------------------------------------------------------------------------------------------------------------------------------------------------------------------------------------------------------------------------------------------------------------------------------------------------------------------------------------------------------------------------------------------------------------------------------------------------------------------------------------------------------------------------------------------------------------------------------------------------------------------------------------------------------------------------------------------------------------------------------------------------------------------------------------------------------------------------------------------------------------------------------------------------------------------------------------------------------------------------------------------------------------------------------------------------------------------------------------------------------------------------------------------------------------------------------------------------------------------------------------------------------------------------------------------------------------------------------------------------------------------------------------------------------------------------------------------------------------------------------------------------------------------------------------------------------------------------------------------------------------------------------------------------------ATAA-AAATTACTCTGGTCTTGTAAACCAAAAACGGAGAATAGATCTCCTTGGGACATCAAGAGAGAAGACCTTGTCT--TCACCGTCAACTCCCAAAGCTGATATTCTAATTAAACTACCTCTTGAA--CTTTCATGTACATAA-AATTATCTAC---CACCCACAACATCATA-TGTATATATTACATTAAATTATTTACCCCTAGCATATAAGCAAGTAACCTAAATTAATGTATTA-AGACTT-AAATAACTTAATCAACT-AAAATCAATCACCCCATGAATATTCATGGAATTACATATA-TATTAAT-GTTCAATTAAACATATCTGTGTTATCTAGACATACACCATTAAGTCAT-AACCCTGCTCGTCCATATGACTAT-CCCCTCCCAATG-TTGGTCTATCTATCTACCATCCTCCGTGAAACCAACAACCCGCCCACCCCTGCCACTCTTCTCGCTCCGGGCCCATTAAACTTGGGGGTAGCTAATGTGAAACTTTAACAGACATCTGGTTC-TTTCTTCAGGACCATACAAATGAATTAT-CGCCCATACGTTCCCCTAAATTAAGACA
Cah11_ABC-053               -----------------------CCCACTCCTAAAAATCATTAACCATGCATTCGTCGACCTCCCTGCACCCTCCAACATCTCATCATGATGAAACTTCGGCTCTCTATTAGGAGTATGCCTAATAATCCAAATCCTCACAGGACTGTTTCTAGCAATACACTACACCTCAGACACTATAACAGCATTCTCATCCGTAACCCACATCTGCCGAGACGTAAATTACGGTTGACTGATTCGATACCTCCATGCAAACGGAGCCTCCATGTTCTTCATGTGCTTATTCATACACGTAGGACGAGGCATCTACTATGGATCCTACACCTTTATAGAGACATGAAACCTTGGTATTATTCTACTGTTTGCCGTAATAGCAACTGCATTTATAGGATATGTCCTCCCATGGGGGCAAATATCCTTCTGAGGGGCCACAGTCATCACAAACCTACTTTCAGCCATCCCCTACATCGGTACTAACCTAGTAGAATGAATCTGAGGCGGATTTTCAGTAGACAAAGCCACCCTCACACGCTTCTTCGCATTCCACTTTATCCTCCCCTTTATTATTGCAGCTCTGGCCATGGTACACCTACTTTTTCTCCACGAAACAGGCTCTAATAACCCCACAGGAATGAACTCCGATGCAGACAAAATCCCCTTCCACCCCTACTACACAATCAAAGACCTCTTAGGTGTATTCCTCATACTGTCAGTCCTCCTCCTATTAGTACTTTTCTCCCCAGACCTATTAGGAGACCCCGACAACTATACACCAGCTAACCCCCTAAACACCCCTCCTCACATTAAGCCAGAATGATACTTTCTATTCGCATATGCTATCCTACGCTCTATCCCCAACAAACTAGGAGGCGTATTAGCCCTAGTACTATCCATCCTAATCCTAGCTTTCATACCTCTCACCCACACCTCAAAACAACGAAGCTTAATATTCCGCCCAATCAGCCAGACCATATTCTGAATCCTAGCAGCCAACCTACTTATCCTAACCTGAATCGGAGGACAACCCGTAGAACACCCCTTCATCATTATTGGCCAACTAGCTTCAATCAGCTACTTCTCCATCATTTTAATTCTAATACCAATCTCAGGACTAATC---------------------------------------------------------------------------------------------------------------------------------------------------------------------------------------------------------------------------------------------------------------------------------------------------------------------------------------------------------------------------------------------------------------------------------------------------------------------------------------------------------------------------------------------------------------------------------------------------------------------------------------------------------------------------------------------------------------------------------------------------------------------------------------------------------------------------------------------------------------------------------------------------------------------------------------------------------------------------------------------------------------------------------------------------------------------------------------------------------------------------------------------------------------------------------------------------------------------------------------------------------------------------------------------------------------------------------------------------------------------------------------------------------------------------------------------------------------------------------------------------------------------------------------------------------------------------------------------------------------------------------------------------------------------------------------------------------------------------------------------------------------------------------------------------------------------------------------------------------------------------------------------------------------------------------------------------------------------------------------------------------------------------------------------------------------------------------------------------------------------------------------------------------------------------------------------------------------------------------------------------------------------------------------------------------------------------------------------------------------------------------------------------ATAA-AAATTACTCTGGTCTTGTAAACCAAAAACGGAGAATAGATCTCCTTGGGACATCAAGAGAGAAGACCTTGTCT--TCACCGTCAACTCCCAAAGCTGATATTCTAATTAAACTACCTCTTGAA-CTTTTCATGTACATAA-AATTATCTAC---CACCCACAACATCATA-TGTATATATTACATTAAATTATTTACCCCTAGCATATAAGCAAGTAACCTAAATTAATGTATTA-AGACTT-AAATAACTTAATCAACT-AAAATCAACCACCCCATGAATATTCACGGAATTACATATA-TATTAAT-GTTCAATTAAACATATCTGTGTTATCTAGACATACACCATTAAGTCAT-AACCCTGCTCGTCCATATGACTAT-CCCCTTCCAATG-TTGGTCTATCTATCTACCATCCTCCGTGAAACCAACAACCCGCCCACCCCTGCCACTCTTCTCGCTCCGGGCCCATTAAACTTGGGGGTAGCTAATGTGAAACTTTAACAGACATCTGGTTC-TTTCTTCAGGACCATATAAATGAATTAT-CGCCCATACGTTCCCCTAAATTAAGACA
Cah11_ABC-054               -----------------------CCCACTCCTAAAAATCATTAACCATGCATTCGTCGACCTCCCCGCACCCTCCAATATCTCATCATGATGAAACTTCGGCTCTCTATTAGGGGTGTGCCTAGTAATCCAAATCCTCACAGGACTATTTCTAGCAATACACTACACCTCAGACACTATAACAGCATTCTCATCCGTAACCCACATCTGCCGAGACGTAAATTACGGCTGACTGATTCGATACCTCCATGCAAACGGAGCCTCCATATTCTTCGTGTGCTTATTCATACACGTAGGACGAGGCATCTACTATGGGTCCTACACCTTTACAGAGACATGAAACCTTGGTATTATTCTACTGTTTGCCGTAATAGCAACTGCATTTATAGGATATGTCCTCCCATGAGGACAAATATCCTTCTGAGGGGCCACAGTCATCACAAACCTACTCTCAGCCATCCCCTACATCGGTACTAACCTAGTAGAATGAATCTGAGGCGGATTTTCAGTAGACAAAGCCACCCTTACACGCTTCTTCGCATTCCACTTTATCCTCCCCTTTATAATTGCAGCTCTGGCCATGGTACACCTACTTTTTCTCCACGAAACAGGCTCTAATAACCCCACAGGAATGAACTCCGATGCAGACAAAATCCCCTTCCACCCCTACTACACAATCAAAGACCTCTTAGGTGTATTCCTCATACTATCAGTCCTCCTCCTATTAGTACTTTTCTCCCCAGATCTATTAGGAGACCCCGACAACTATACACCAGCTAACCCCCTAAATACCCCCCCTCACATTAAACCAGAGTGATACTTTCTATTCGCATATGCTATCCTACGCTCTATTCCCAACAAACTAGGAGGTGTACTAGCTCTAGTACTATCCATCTTAATCCTAGCTTTTATACCTCTCACCCACACCTCTAAACAACGAAGCTTAATATTCCGCCCAATCAGCCAGATCATATTCTGAATCCTAGCAGCCAACCTACTTATCCTAACCTGAATCGGAGGACAACCCGTAGAACACCCCTTCATCATTATTGGCCAGCTAGCTTCAATCAGCTATTTCTCCATCATTTTAATTCTAATACCAATCTCAGGACTAATC---------------------------------------------------------------------------------------------------------------------------------------------------------------------------------------------------------------------------------------------------------------------------------------------------------------------------------------------------------------------------------------------------------------------------------------------------------------------------------------------------------------------------------------------------------------------------------------------------------------------------------------------------------------------------------------------------------------------------------------------------------------------------------------------------------------------------------------------------------------------------------------------------------------------------------------------------------------------------------------------------------------------------------------------------------------------------------------------------------------------------------------------------------------------------------------------------------------------------------------------------------------------------------------------------------------------------------------------------------------------------------------------------------------------------------------------------------------------------------------------------------------------------------------------------------------------------------------------------------------------------------------------------------------------------------------------------------------------------------------------------------------------------------------------------------------------------------------------------------------------------------------------------------------------------------------------------------------------------------------------------------------------------------------------------------------------------------------------------------------------------------------------------------------------------------------------------------------------------------------------------------------------------------------------------------------------------------------------------------------------------------------------------ATAA-AAATTACTCTGGTCTTGTAAACCAAAAACGGAGAATAGATCTCCTTGGGACATCAAGAGAGAAGACCTTGTCT--TCACCGTCAACTCCCAAAGCTGATATTCTAATTAAACTACCTCTTGAA-CTTTTCATGTACATAA-AATTATCTAC---CACCCACAACATCATA-TGTATATATTACATTAAATTATTTACCCCTAGCATATAAGCAAGTAACCTAAATTAATGTATTA-AGACTT-AAATAACTTAATCAACT-AAAATCAACCACCCCATGAATATTCATGGAATTACATATA-TATTAAT-GTTCAATTAAACATATCTGTGTTATCTAGACATACACCATTAAGTCAT-AACCCTGCTCGTCCATATGACTAT-CCCCTTCCAATG-TTGGTCTATCTATCTACCATCCTCCGTGAAACCAACAACCCGCCCACCCCTGCCACTCTTCTCGCTCCGGGCCCATTAAACTTGGGGGTAGCTAATGTGAAACTTTAACAGACATCTGGTTC-TTTCTTCAGGACCATATAAATGAATTAT-CGCCCATACGTTCCCCTAAATTAAGACA
Cah11_ABC-055               -----------------------CCCGCTCCTAAAAATCATTAACCATGCATTCGTCGACCTCCCCGCACCCTCCAATATCTCATCATGATGAAACTTCGGCTCTCTATTAGGGGTGTGCCTAGTAATCCAAATCCTCACAGGACTATTTCTAGCAATACACTACACCTCAGACACTATAACAGCATTCTCATCCGTAACCCACATCTGCCGAGACGTAAATTACGGCTGACTGATTCGATACCTCCATGCAAACGGAGCCTCCATATTCTTCGTGTGCTTATTCATACACGTAGGACGAGGCATCTACTATGGGTCCTACACCTTTACAGAGACATGAAACCTTGGTATTATTCTACTGTTTGCCGTAATAGCAACTGCATTTATAGGATATGTCCTCCCATGAGGACAAATATCCTTCTGAGGGGCCACAGTCATCACAAACCTACTCTCAGCCATCCCCTACATCGGTACTAACCTAGTAGAATGAATCTGAGGCGGATTTTCAGTAGACAAAGCCACCCTTACACGCTTCTTCGCATTCCACTTTATCCTCCCCTTTATAATTGCAGCTCTGGCCATGGTACACCTACTTTTTCTCCACGAAACAGGCTCTAATAACCCCACAGGAATGAACTCCGATGCAGACAAAATCCCCTTCCACCCCTACTACACAATCAAAGACCTCTTAGGTGTATTCCTCATACTATCAGTCCTCCTCCTATTAGTACTTTTCTCCCCAGATCTATTAGGAGACCCCGACAACTATACACCAGCTAACCCCCTAAATACCCCCCCTCACATTAAACCAGAGTGATACTTTCTATTCGCATATGCTATCCTACGCTCTATTCCCAACAAACTAGGAGGTGTACTAGCTCTAGTACTATCCATCTTAATCCTAGCTTTTATACCTCTCACCCACACCTCTAAACAACGAAGCTTAATATTCCGCCCAATCAGCCAGATCATATTCTGAATCCTAGCAGCCAACCTACTTATCCTAACCTGAATCGGAGGACAACCCGTAGAACACCCCTTCATCATTATTGGCCAGCTAGCTTCAATCAGCTATTTCTCCATCATTTTAATTCTAATACCAATCTCAGGACTAATC---------------------------------------------------------------------------------------------------------------------------------------------------------------------------------------------------------------------------------------------------------------------------------------------------------------------------------------------------------------------------------------------------------------------------------------------------------------------------------------------------------------------------------------------------------------------------------------------------------------------------------------------------------------------------------------------------------------------------------------------------------------------------------------------------------------------------------------------------------------------------------------------------------------------------------------------------------------------------------------------------------------------------------------------------------------------------------------------------------------------------------------------------------------------------------------------------------------------------------------------------------------------------------------------------------------------------------------------------------------------------------------------------------------------------------------------------------------------------------------------------------------------------------------------------------------------------------------------------------------------------------------------------------------------------------------------------------------------------------------------------------------------------------------------------------------------------------------------------------------------------------------------------------------------------------------------------------------------------------------------------------------------------------------------------------------------------------------------------------------------------------------------------------------------------------------------------------------------------------------------------------------------------------------------------------------------------------------------------------------------------------------------------ATAA-AAATTACTCTGGTCTTGTAAACCAAAAACGGAGAATAGATCTCCTTGGGACATCAAGAGAGAAGACCTTGTCT--TCACCGTCAACTCCCAAAGCTGATATTCTAATTAAACTACCTCTTGAA-CTTTTCATGTACATAA-AATTATCTAC---CACCCACAACATCATA-TGTATATATTACATTAAATTATTTACCCCTAGCATATAAGCAAGTAACCTAAATTAATGTATTA-AGACTT-AAATAACTTAATCAACT-AAAATCAACCACCCCATGAATATTCACGGAATTACATATA-TATTAAT-GTTCAATTAAACATATCTGTGTTATCTAGACATACACCATTAAGTCAT-AACCCTGCTCGTCCATATGACTAT-CCCCTTCCAATG-TTGGTCTATCTATCTACCATCCTCCGTGAAACCAACAACCCGCCCACCCCTGCCACTCTTCTCGCTCCGGGCCCATTAAACTTGGGGGTAGCTAATGTGAAACTTTAACAGACATCTGGTGC-TTTCTTCAGGACCATATAAATGAATTAT-CGCCCATACGTTCCCCTAAATTAAGACA
Cah11_ABC-056               -----------------------CCCACTCCTAAAAATCATTAACCATGCATTCGTCGACCTCCCCGCACCCTCCAATATCTCATCATGATGAAACTTCGGCTCTCTATTAGGGGTGTGCCTAGTAATCCAAATCCTCACAGGACTATTTCTAGCAATACACTACACCTCAGACACTATAACAGCATTCTCATCCGTAACCCACATCTGCCGAGACGTAAATTACGGCTGACTGATTCGATACCTCCATGCAAACGGAGCCTCCATATTCTTCGTGTGCTTATTCATACACGTAGGACGAGGCATCTACTATGGGTCCTACACCTTTACAGAGACATGAAACCTTGGTATTATTCTACTGTTTGCCGTAATAGCAACTGCATTTATAGGATATGTCCTCCCATGAGGACAAATATCCTTCTGGGGGGCCACAGTCATCACAAACCTACTCTCAGCCATCCCCTACATCGGTACTAACCTAGTAGAATGAATCTGAGGCGGATTTTCAGTAGACAAAGCCACCCTTACACGCTTCTTCGCATTCCACTTTATCCTCCCCTTTATAATTGCAGCTCTGGCCATGGTACACCTACTTTTTCTCCACGAAACAGGCTCTAATAACCCCACAGGAATGAACTCCGATGCAGACAAAATCCCCTTCCACCCCTACTACACAATCAAAGACCTCTTAGGTGTATTCCTCATACTATCAGTCCTCCTCCTATTAGTACTTTTCTCCCCAGATCTATTAGGAGACCCCGACAACTATACACCAGCTAACCCCCTAAATACCCCCCCTCACATTAAACCAGAGTGATACTTTCTATTCGCATATGCTATCCTACGCTCTATTCCCAACAAACTAGGAGGTGTACTAGCTCTAGTACTATCCATCTTAATCCTAGCTTTTATACCTCTCACCCACACCTCAAAACAACGAAGCTTAATATTCCGCCCAATCAGCCAGATCATATTCTGAATCCTAGCAGCCAACCTACTTATCCTAACCTGAATCGGAGGACAACCCGTAGAACACCCCTTCATCATTATTGGCCAGCTAGCTTCAATCAGCTATTTCTCCATCATTTTAATTCTAATACCAATCTCAGGACTAATC---------------------------------------------------------------------------------------------------------------------------------------------------------------------------------------------------------------------------------------------------------------------------------------------------------------------------------------------------------------------------------------------------------------------------------------------------------------------------------------------------------------------------------------------------------------------------------------------------------------------------------------------------------------------------------------------------------------------------------------------------------------------------------------------------------------------------------------------------------------------------------------------------------------------------------------------------------------------------------------------------------------------------------------------------------------------------------------------------------------------------------------------------------------------------------------------------------------------------------------------------------------------------------------------------------------------------------------------------------------------------------------------------------------------------------------------------------------------------------------------------------------------------------------------------------------------------------------------------------------------------------------------------------------------------------------------------------------------------------------------------------------------------------------------------------------------------------------------------------------------------------------------------------------------------------------------------------------------------------------------------------------------------------------------------------------------------------------------------------------------------------------------------------------------------------------------------------------------------------------------------------------------------------------------------------------------------------------------------------------------------------------------------ATAA-AAATTACTCTGGTCTTGTAAACCAAAAACGGAGAATAGATCTCCTTGGGACATCAAGAGAGAAGACCTTGTCT--TCACCGTCAACTCCCAAAGCTGATATTCTAATTAAACTACCTCTTGAA-CTTTTCATGTACATAA-AATTATCTAC---CACCCACAACATCATA-TGTATATATTACATTAAATTATTTACCCCTAGCATATAAGCAAGTAACCTAAATTAATGTACTA-AGACTT-AAATAACTTAATCAACT-AAAATTAATCACCCCATGAATATTCACGGAATTACATATA-TATTAAT-GTTCAATTAAACATACCTGTGTTATCTAGACATACACCATTAAGTCAT-AACCCTGCTCGTCCATATGACTAT-CCCCTCCCAATG-TTGGTCTATCTATCTACCATCCTCCGTGAAACCAACAACCCGCCCACCCCTGCCACTCTTCTCGCTCCGGGCCCATTAAACTTGGGGGTAGCTAATGTGAAACTTTAACAGACATCTGGTTC-TTTCTTCAGGACCATATAAATGAATTAT-CGCCCATACGTTCCCCTAAATTAAGACA
Cah11_ABC-057               -----------------------CCCACTCCTAAAAATCATTAACCATGCATTCGTCGACCTCCCCACACCCTCCAATATCTCATCATGATGAAACTTCGGCTCTCTATTAGGGGTGTGCCTAGTAATCCAAATCCTCACAGGACTATTTCTAGCAATACACTACACCTCAGACACTATAACAGCATTCTCATCCGTAACCCACATCTGCCGAGACGTAAATTACGGCTGACTGATTCGATACCTCCATGCAAACGGAGCCTCCATATTCTTCGTGTGCTTATTCATACACGTAGGACGAGGCATCTACTATGGGTCCTACACCTTTACAGAGACATGAAACCTTGGTATTATTCTACTGTTTGCCGTAATAGCAACTGCATTTATAGGATATGTCCTCCCATGAGGACAAATATCCTTCTGGGGGGCCACAGTCATCACAAACCTACTCTCAGCCATCCCCTACATCGGTACTAACCTAGTAGAATGAATCTGAGGCGGATTTTCAGTAGACAAAGCCACCCTTACACGCTTCTTCGCATTCCACTTTATCCTCCCCTTTATAATTGCAGCTCTGGCCATGGTACACCTACTTTTTCTCCACGAAACAGGCTCTAATAACCCCACAGGAATGAACTCCGATGCAGACAAAATCCCCTTCCACCCCTACTACACAATCAAAGACCTCTTAGGTGTATTCCTCATACTATCAGTCCTCCTCCTATTAGTACTTTTCTCCCCAGATCTATTAGGAGACCCCGACAACTATACACCAGCTAACCCCCTAAATACCCCCCCTCACATTAAACCAGAGTGATACTTTCTATTCGCATATGCTATCCTACGCTCTATTCCCAACAAACTAGGAGGTGTACTAGCTCTAGTACTATCCATCTTAATCCTAGCTTTTATACCTCTCACCCACACCTCAAAACAACGAAGCTTAATATTCCGCCCAATCAGCCAGATCATATTCTGAATCCTAGCAGCCAACCTACTTATCCTAACCTGAATCGGAGGACAACCCGTAGAACACCCCTTCATCATTATTGGCCAGCTAGCTTCAATCAGCTATTTCTCCATCATTTTAATTCTAATACCAATCTCAGGACTAATC---------------------------------------------------------------------------------------------------------------------------------------------------------------------------------------------------------------------------------------------------------------------------------------------------------------------------------------------------------------------------------------------------------------------------------------------------------------------------------------------------------------------------------------------------------------------------------------------------------------------------------------------------------------------------------------------------------------------------------------------------------------------------------------------------------------------------------------------------------------------------------------------------------------------------------------------------------------------------------------------------------------------------------------------------------------------------------------------------------------------------------------------------------------------------------------------------------------------------------------------------------------------------------------------------------------------------------------------------------------------------------------------------------------------------------------------------------------------------------------------------------------------------------------------------------------------------------------------------------------------------------------------------------------------------------------------------------------------------------------------------------------------------------------------------------------------------------------------------------------------------------------------------------------------------------------------------------------------------------------------------------------------------------------------------------------------------------------------------------------------------------------------------------------------------------------------------------------------------------------------------------------------------------------------------------------------------------------------------------------------------------------------------ATAA-AAATTACTCTGGTCTTGTAAACCAAAAACGGAGAATAAATCTCCTTGGGACATCAAGAGAGAAGACCCTGTCT--TCACCGTCAACTCCCAAAGCTGATATTCTAATTAAACTACCTCTTGAA-CTTTTCATGTACATAA-AATTATCTAC---CACCCACAACATTATA-TGTACATATTACATTAAATTATTTACCCCTAGCATATAAGCAAGTAACCTACATTAATGTATTA-AGACTT-AAATGACTCAATCAACT-AAAATTAATCACCTCATGAATATTCATGAAAATACATGTA-TATTAAT-GTTCAATTAGACATACCTGTGTTATCTAGACATACACCATTAAGTCAT-AACCCTGCTTGTCCATATGACTAT-CCCCTTCCAATG-TTGGTCTATCCATCTACCATCCTCCGTGAAACCAACAACCCGCCCACCCCTGCCACTCTTCTCGCTCCGGGCCCATTAAACTTGGGGGTAGCTAATGTGAAACTTTAACAGACATCTGGTTC-TTTCTTCAGGGCCATATAAATGGATCAT-CGCCCATACGTTCCCCTAAATTAAGACA
Cah11_ABC-058               -----------------------CCCACTCCTAAAAATCATTAACCATGCATTCGTCGACCTCCCCGCACCCTCCAATATCTCATCATGATGAAACTTCGGCTCTCTATTAGGGGTGTGCCTAGTAATCCAAATCCTCACAGGACTATTTCTAGCAATACACTACACCTCAGACACTATAACAGCATTCTCATCCGTAACCCACATCTGCCGAGACGTAAATTACGGCTGACTGATTCGATACCTCCATGCAAACGGAGCCTCCATATTCTTCGTGTGCTTATTCATACACGTAGGACGAGGCATCTACTATGGGTCCTACACCTTTACAGAGACATGAAACCTTGGTATTATTCTACTGTTTGCCGTAATAGCAACTGCATTTATAGGATATGTCCTCCCATGAGGACAAATATCCTTCTGGGGGGCCACAGTCATCACAAACCTACTCTCAGCCATCCCCTACATCGGTACTAACCTAGTAGAATGAATCTGAGGCGGATTTTCAGTAGACAAAGCCACCCTTACACGCTTCTTCGCATTCCACTTTATCCTCCCCTTTATAATTGCAGCTCTGGCCATGGTACACCTACTTTTTCTCCACGAAACAGGCTCTAATAACCCCACAGGAATGAACTCCGATGCAGACAAAATCCCCTTCCACCCCTACTACACAATCAAAGACCTCTTAGGTGTATTCCTCATACTATCAGTCCTCCTCCTATTAGTACTTTTCTCCCCAGATCTATTAGGAGACCCCGACAACTATACACCAGCTAACCCCCTAAATACCCCCCCTCACATTAAACCAGAGTGATACTTTCTATTCGCATATGCTATCCTACGCTCTATTCCCAACAAACTAGGAGGTGTACTAGCTCTAGTACTATCCATCTTAATCCTAGCTTTTATACCTCTCACCCACACCTCAAAACAACGAAGCTTAATATTCCGCCCAATCAGCCAGATCATATTCTGAATCCTAGCAGCCAACCTACTTATCCTAACCTGAATCGGAGGACAACCCGTAGAACACCCCTTCATCATTATTGGCCAGCTAGCTTCAATCAGCTATTTCTCCATCATTTTAATTCTAATACCCATCTCAGGACTAATC---------------------------------------------------------------------------------------------------------------------------------------------------------------------------------------------------------------------------------------------------------------------------------------------------------------------------------------------------------------------------------------------------------------------------------------------------------------------------------------------------------------------------------------------------------------------------------------------------------------------------------------------------------------------------------------------------------------------------------------------------------------------------------------------------------------------------------------------------------------------------------------------------------------------------------------------------------------------------------------------------------------------------------------------------------------------------------------------------------------------------------------------------------------------------------------------------------------------------------------------------------------------------------------------------------------------------------------------------------------------------------------------------------------------------------------------------------------------------------------------------------------------------------------------------------------------------------------------------------------------------------------------------------------------------------------------------------------------------------------------------------------------------------------------------------------------------------------------------------------------------------------------------------------------------------------------------------------------------------------------------------------------------------------------------------------------------------------------------------------------------------------------------------------------------------------------------------------------------------------------------------------------------------------------------------------------------------------------------------------------------------------------------------------------------------------------------------------------------------------------------------------------------------------------------------------------------------------------------------------------------------------------------------------------------------------------------------------------------------------------------------------------------------------------------------------------------------------------------------------------------------------------------------------------------------------------------------------------------------------------------------
Cah11_ABC-059               -----------------------CCCACTCCTAAAAATCATTAACCATGCATTCGTCGACCTCCCCGCACCCTCCAATATCTCATCATGATGAAACTTCGGCTCTCTATTAGGGGTGTGCCTAGTAATCCAAATCCTCACAGGACTATTTCTAGCAATGCACTACACCTCAGACACTATAACAGCATTCTCATCCGTAACCCACATCTGCCGAGACGTAAATTACGGCTGACTGATTCGATACCTCCATGCAAACGGAGCCTCCATATTCTTCGTGTGCTTATTCATACATGTAGGACGAGGCATCTACTATGGGTCCTACACCTTTACAGAGACATGAAACCTTGGTATTATTCTACTGTTTGCCGTAATAGCAACTGCATTTATAGGATATGTCCTCCCATGAGGACAAATATCCTTCTGGGGGGCCACAGTCATCACAAACCTACTCTCAGCCATCCCCTACATCGGTACTAACCTAGTAGAATGAATCTGAGGCGGATTTTCAGTAGACAAAGCCACCCTTACACGCTTCTTCGCATTCCACTTTATCCTCCCCTTTATAATTGCAGCTCTGGCCATGGTACACCTACTTTTTCTCCACGAAACAGGCTCTAATAACCCCACAGGAATGAACTCCGATGCAGACAAAATCCCCTTCCACCCCTACTACACAATCAAAGACCTCTTAGGTGTATTCCTCATACTATCAGTCCTCCTCCTATTAGTACTTTTCTCCCCAGATCTATTAGGAGACCCCGACAACTATACACCAGCTAACCCCCTAAATACCCCCCCTCACATTAAACCAGAGTGATACTTTCTATTCGCATATGCTATCCTACGCTCTATTCCCAACAAACTAGGAGGTGTACTAGCTCTAGTACTATCCATCTTAATCCTAGCTTTTATACCTCTCACCCACACCTCAAAACAACGAAGCTTAATATTCCGCCCAATCAGCCAGATCATATTCTGAATCCTAGCAGCCAACCTACTTATCCTAACCTGAATCGGAGGACAACCCGTAGAACACCCCTTCATCATTATTGGCCAGCTAGCTTCAATCAGCTATTTCTCCATCATTTTAATTCTAATACCAATCTCAGGACTAATC---------------------------------------------------------------------------------------------------------------------------------------------------------------------------------------------------------------------------------------------------------------------------------------------------------------------------------------------------------------------------------------------------------------------------------------------------------------------------------------------------------------------------------------------------------------------------------------------------------------------------------------------------------------------------------------------------------------------------------------------------------------------------------------------------------------------------------------------------------------------------------------------------------------------------------------------------------------------------------------------------------------------------------------------------------------------------------------------------------------------------------------------------------------------------------------------------------------------------------------------------------------------------------------------------------------------------------------------------------------------------------------------------------------------------------------------------------------------------------------------------------------------------------------------------------------------------------------------------------------------------------------------------------------------------------------------------------------------------------------------------------------------------------------------------------------------------------------------------------------------------------------------------------------------------------------------------------------------------------------------------------------------------------------------------------------------------------------------------------------------------------------------------------------------------------------------------------------------------------------------------------------------------------------------------------------------------------------------------------------------------------------------------------------------------------------------------------------------------------------------------------------------------------------------------------------------------------------------------------------------------------------------------------------------------------------------------------------------------------------------------------------------------------------------------------------------------------------------------------------------------------------------------------------------------------------------------------------------------------------------------------
Cah11_ABC-060               -----------------------CCCACTCCTAAAAATCATTAATCATGCATTCGTCGACCTCCCTGCACCCTCCAACATCTCATCATGATGAAACTTCGGCTCTCTATTAGGGGTTTGCCTAGTAATCCAAATCCTCACAGGACTATTTCTAGCAATACACTATACCTCTGACACTATAACAGCATTCTCATCCGTAACCCACATCTGCCGAGACGTAAATTACGGCTGACTAATTCGATACCTCCATGCAAACGGAGCCTCCATATTCTTCGTGTGCTTATTCATACACGTAGGACGAGGCATCTATTATGGGTCTTACACCTTTACAGAAACATGAAACCTTGGTATTATTCTACTGTTTGCCGTAATAGCAACTGCATTTATAGGATATGTCCTCCCATGGGGGCAAATATCCTTCTGAGGGGCCACAGTCATCACAAACCTACTCTCAGCCATTCCCTACATCGGTACTAACCTAGTAGAATGAATCTGAGGCGGGTTTTCAGTAGACAAAGCCACCCTTACACGCTTCTTCGCATTCCATTTTATCCTGCCCTTTATTATTGCAGCTCTAGCCATAGTACACCTACTTTTTCTCCACGAAACAGGCTCTAATAACCCCACAGGAGTGAACTCCGATGCAGACAAAATCCCCTTCCACCCCTACTACACAATCAAAGACCTCTTAGGTGTATTCCTCATACTATCAGTCCTCCTCCTATTAGTGCTATTCTCCCCAGACCTATTAGGAGACCCCGACAACTATACACCAGCTAACCCCCTAAATACCCCCCCTCACATTAAACCAGAGTGGTACTTTCTATTCGCATATGCTATCCTACGCTCTATCCCCAACAAACTAGGAGGCGTACTAGCTCTAGTACTATCCATCCTAATCCTGATTCTTATACCCCTCACCCACACCTCAAAACAACGAAGCTTAATATTCCGCCCAATCAGCCAGATCTTATTCTGAATCCTAACAGCCAACCTACTTATCCTAACCTGAATCGGAGGACAACCTGTAGAACATCCCTTCATCATTATTGGCCAACTAGCTTCAATCAGCTATTTCTCCATCATTTTAATTCTAATACCAATCTCAGGACTAATC---------------------------------------------------------------------------------------------------------------------------------------------------------------------------------------------------------------------------------------------------------------------------------------------------------------------------------------------------------------------------------------------------------------------------------------------------------------------------------------------------------------------------------------------------------------------------------------------------------------------------------------------------------------------------------------------------------------------------------------------------------------------------------------------------------------------------------------------------------------------------------------------------------------------------------------------------------------------------------------------------------------------------------------------------------------------------------------------------------------------------------------------------------------------------------------------------------------------------------------------------------------------------------------------------------------------------------------------------------------------------------------------------------------------------------------------------------------------------------------------------------------------------------------------------------------------------------------------------------------------------------------------------------------------------------------------------------------------------------------------------------------------------------------------------------------------------------------------------------------------------------------------------------------------------------------------------------------------------------------------------------------------------------------------------------------------------------------------------------------------------------------------------------------------------------------------------------------------------------------------------------------------------------------------------------------------------------------------------------------------------------------------------------------------------------------------------------------------------------------------------------------------------------------------------------------------------------------------------------------------------------------------------------------------------------------------------------------------------------------------------------------------------------------------------------------------------------------------------------------------------------------------------------------------------------------------------------------------------------------------------------
Cah11_ABC-061               -----------------------CCCACTCCTAAAAATCATTAATCATGCATTCGTCGACCTCCCTGCACCCTCCAACATCTCATCATGATGAAACTTCGGCTCTCTATTAGGGGTTTGCCTAGTAATCCAAATCCTCACAGGACTATTTCTAGCAATACACTATACCTCTGACACTATAACAGCATTCTCATCCGTAACCCACATCTGCCGAGACGTAAATTACGGCTGACTAATTCGATACCTCCATGCAAACGGAGCCTCCATATTCTTCGTGTGCTTATTCATACACGTAGGACGAGGCATCTATTATGGGTCTTACACCTTTACAGAAACATGAAACCTTGGTATTATTCTACTGTTTGCCGTAATAGCAACTGCATTTATAGGATATGTCCTCCCATGGGGGCAAATATCCTTCTGAGGGGCCACAGTCATCACAAACCTACTCTCAGCCATTCCCTACATCGGTACTAACCTAGTAGAATGAATCTGAGGCGGGTTTTCAGTAGACAAAGCCACCCTTACACGCTTCTTCGCATTCCATTTTATCCTGCCCTTTATTATTGCAGCTCTAGCCATAGTACACCTACTTTTTCTCCACGAAACAGGCTCTAATAACCCCACAGGAGTGAACTCCGATGCAGACAAAATCCCCTTCCACCCCTACTACACAATCAAAGACCTCTTAGGTGTATTCCTCATACTATCAGTCCTCCTCCTATTAGTGCTATTCTCCCCAGACCTATTAGGAAACCCCGACAACTATACACCAGCTAACCCCCTAAATACCCCCCCTCACATTAAACCAGAGTGGTACTTTCTATTCGCATATGCTATCCTACGCTCTATCCCCAACAAACTAGGAGGCGTACTAGCTCTAGTACTATCCATCCTAATCCTGATTCTTATACCCCTCACCCACACCTCAAAACAACGAAGCTTAATATTCCGCCCAATCAGCCAGATCTTATTCTGAATCCTAACAGCCAACCTACTTATCCTAACCTGAATCGGAGGACAACCTGTAGAACATCCCTTCATCATTATTGGCCAACTAGCTTCAATCAGCTATTTCTCCATCATTTTAATTCTAATACCAATCTCAGGACTAATC---------------------------------------------------------------------------------------------------------------------------------------------------------------------------------------------------------------------------------------------------------------------------------------------------------------------------------------------------------------------------------------------------------------------------------------------------------------------------------------------------------------------------------------------------------------------------------------------------------------------------------------------------------------------------------------------------------------------------------------------------------------------------------------------------------------------------------------------------------------------------------------------------------------------------------------------------------------------------------------------------------------------------------------------------------------------------------------------------------------------------------------------------------------------------------------------------------------------------------------------------------------------------------------------------------------------------------------------------------------------------------------------------------------------------------------------------------------------------------------------------------------------------------------------------------------------------------------------------------------------------------------------------------------------------------------------------------------------------------------------------------------------------------------------------------------------------------------------------------------------------------------------------------------------------------------------------------------------------------------------------------------------------------------------------------------------------------------------------------------------------------------------------------------------------------------------------------------------------------------------------------------------------------------------------------------------------------------------------------------------------------------------------------------------------------------------------------------------------------------------------------------------------------------------------------------------------------------------------------------------------------------------------------------------------------------------------------------------------------------------------------------------------------------------------------------------------------------------------------------------------------------------------------------------------------------------------------------------------------------------------------
Cah11_VV1998-087            --------------------ACACCCACTCCTAAAAATCATTAACCATGCATTCGTCGACCTCCCTGCACCCTCCAACATCTCATCATGATGAAACTTCGGCTCTCTATTAGGAGTATGCCTAGTAATCCAAATCCTCACAGGGCTATTTCTAGCAATACACTACACCTCAGACACTATAACAGCATTCTCATCCGTAACCCACATCTGCCGAGACGTAAATTACGGCTGACTGATTCGTTACCTCCATGCAAACGGAGCCTCCATATTCTTCGTATGCTTATTCATACACGTAGGACGAGGCATCTACTATGGGTCCTACACCTTTACAGAGACATGAAACCTTGGTATTATTCTACTGTTCGCCGTAATAGCAACTGCATTTATAGGATATGTCCTCCCATGGGGGCAAATATCCTTCTGAGGGGCCACAGTCATTACAAACCTACTTTCAGCCATCCCCTACATCGGTACTAACCTAGTAGAATGAATCTGAGGCGGATTTTCAGTAGACAAAGCCACCCTTACACGATTCTTCGCATTCCACTTTATCCTCCCCTTTATTATTGCAGCTCTGGCCATGGTACACCTACTTTTTCTCCACGAAACAGGCTCTAATAACCCCACAGGGATGAACTCCGATGCAGACAAAATCCCCTTCCACCCCTACTACACAATCAAAGACCTCTTAGGTGTATTCCTCATACTGTCAGTCCTCCTCCTATTAGTACTTTTCTCCCCAGACCTATTAGGAGACCCCGACAACTATACACCAGCTAACCCCCTAAATACCCCTCCTCACATTAAACCAGAGTGATACTTTCTATTCGCATATGCTATCCTACGCTCTATCCCCAACAAACTAGGAGGCGTATTAGCCCTAGTACTATCCATCCTAATCCTAGCTTTTATACCTCTCATCCACACCTCAAAACAACGAAGCTTAATATTCCGCCCAATCAGCCAGACCATATTCTGAATCCTAGCAGCCAACCTACTTATCCTAACCTGAATCGGAGGACAGCCCGTAGAAAACCCCTTCATCATTATTGGCCAACTAGCTTCAATCAGCTACTTCCCC-----------------------------------------------------------------------------------------------------------------------------------------------------------------------------------------------------------------------------------------------------------------------------------------------------------------------------------------------------------------------------------------------------------------------------------------------------------------------------------------------------------------------------------------------------------------------------------------------------------------------------------------------------------------ATGCGCAGGGCCATCGTGGTGGGCGAGAGGACAGAGGGCGGTGCCCTGGACCTCCAGAAGCTGAGAATAGGCAAGTCTAACTTCTTCCTCACAGTGCCCGTGTCCAGGTCCCTGGGACCCCTGGGTGGAGGTGGCCAGACATGGGAAGGCAGTGGAGTGCTGCCTTGCGTGGGGACACCTGCAGAGCAGGCCCTGGAAAAGGCCCTGGCCATCCTCACCCTACGCCGTGCCCTGCCGGGGGTTGTCCTCAGGCTGCAGGAAGCCTTGCAGGACTATTACACACTGGTGGACCGAGTGCCAGGCCTACTACACCACCTGGATAGCATGGACTACTCAGCTGTGGTCTCTGAAGAGGACCTAGTGACAAAGCTTAACGCTGGCTTGCAGGCTGTGTCGGAGGACCCCAGGCTCCTGGTAAGAGCCACTGGACCCAGAGAAACTTCCTGTAGGCCTGAGACTGGGTCTAATGAGCCTCCAGCAGCCGTGTCTGAGGTGCCCGAGGAGGAAGCTGCCCGGAGGTCCCTGGTGGACTCTGTGTTTCAGGTGTCC-----------------------------------------------------------------------GAATGGCCCCTTCACAGTAGTGGTCAAAGAGTCTTGTGATGGAATGGGGGACGTGAGTGAGAAGCATGGGAGTGGGCCCGCAGTTCCCGAAAAGGCAGTTCGTTTCTCCTTCACCG-TCATGAGAATTACGATAGAGCACGGCTCACAGAGCGTGAAGGTGTTTGAGGAGCCCAAGCCTAATTCCGAACTGTGCTGCAAGCCGTTGTGTCTTATGCTGGCCGATGAGTCCGACCACGAGACCCTGACTGCTATCCTAAGCCCTCTCATTGCTGAGAGGGAAGCTATGAAGAGCAGTGAACTAATGCTGGAGATGGGAGGCATCCTCAGGACTTTCAAGTTCATCTTCAGGGGCACTGGATATGATGAAAAACTTGTCCGGGAAGTCGAAGGCTTGGAGGCGTCTGGCTCAGTCTACATCTGTACACTTTGTGATGCCACTCGCCTGGAAGCCTCTCAAAATCTTGTCTTCCACTCCATCACCAGAAGCCATGCTGAGAATCTGGAGCGCTATGAGGTCTGGCGATCCAATCCTTACCACGAGTCAGTGGAAGAACTTCGGGACCGGGTGAAAGGGGTCTCTGCCAAGCCTTTCATCGAGACGGTACCTTCCATAGATGCGCTGCACTGTGACATTGGCAATGCCGCCGAATTCTATAAGATTTTCCAGCTGGAGATAGGGGAAGTGTATAAAAATCCCAATGCCTCTAAAGAGGAAAGGAAGAGATGGCAGGCCACCCTGGACAAACATCTCCGGAAAAGGATGAACCTAAAACCAATCATGAGGATGAATGGTAACTTTGCCCGGAAGCTTATGACCCAAGAGACTGTAGATGCAGTTTGTGAATTAATTCCTTCCGAGGAGAGGCACGAAGCTCTCAGGGAGCTGATGGACCTTTACCTGAAAATGAAACCCGTGTGGCGTTCATCATGCCCTGCCAAAGAGTGCCCAGAGTCCCTCTGCCAATACAGTTTCAACTCACAGCGTTTTGCTGAGCTCCTCTCTACCAAATTTAAATATAGATATGAGGGCAAAATCACTAA----------------------------------------------------------------------------------------------------------------------------------------------------------------------------------------------------------------------------------------------------------------------------------------------------------------------------------------------------------------------------------------------------------------------------------------------------------------------------------------------------------------------------------------------------------------------------------------------------------------------------------------------
Cah1_K4_3340                ----------TACGAAAAA-ACACCCACTCCTAAAAATTATCAACCATGCATTCATCGACCTCCCTGCACCCTCCAACATCTCATCATGATGAAACTTCGGCTCTCTACTAGGAACTTGCCTAATAGTCCAAATCTTCACAGGCCTGTTCTTAGCAATACACTATACCCCAGATACTATAACAGCATTCTCATCCGTAACACACATTTGCCGAGACGTAAACTACGGTTGACTAATTCGATACCTCCACGCAAACGGAGCCTCCATATTCTTCATATGTTTATTTATACACGTAGGACGAGGTATTTACTATGGGTCCTACACCTTTACAGAAACATGAAACCTCGGCATTATTCTACTGTTCGCCGTAATAGCAACTGCATTCATAGGATATGTCCTTCCATGAGGACAAATATCCTTCTGAGGAGCCACAGTTATTACAAACCTACTTTCAGCTATCCCCTATATCGGCACTAACCTAGTAGAATGGATTTGAGGAGGTTTTTCAGTAGATAAAGCAACCCTTACACGCTTCTTCGCACTCCATTTTATCCTCCCCTTTATTATTGCAGCCCTAGCCATAGTCCACCTGTTATTCCTCCACGAAACAGGCTCTAATAACCCCACAGGAGTAAACCCCGACGCAGATAAAATTCCTTTCCACCCCTATTATACTATCAAAGACCTCTTAGGCATACTCCTTATAATACTAGTACTTCTCCTACTAGTACTATTCTCCCCAGACCTATTAGGAGACCCCGACAACTATATACCAGCTAACCCCTTAAACACCCCTCCCCACATTAAACCAGAGTGATACTTCCTATTTGCATACGCTATCCTACGCTCTATCCCCAACAAACTTGGAGGCGTACTAGCCCTAGTACTATCCATCCTAATCCTAATCCTCATGCCCCTAATCCATACCTCAAAACAACGAAGCCTAATATTCCGCCCAATCAGCCAAATTATATTCTGAACCCTAACAGCTAACCTACTTATCCTAACCTGAATTGGAGGACAACCCGTAGA----------------------------------------------------------------------------------------------------------------------------------------------------------------------------------------------------------------------------------------------------------------------------------------------------------------------------------------------------------------------------------------------------------------------------------------------------------------------------------------------------------------------------------------------------------------------------------------------------------------------------------------------------------------------------------------------------------------------------------------------------------------------------------------------------------------------------------------------------------------------------------------------------------------------------------------------------------------------------------------------------------------------------------------------------------------------------------------------------------------------------------------------------------------------------------------------------------------------------------------------------------------------------------------------------------------------------------------------------------------------------------------------------------------------------------------------------------------------------------------------------------------------------------------------------------------------------------------------------------------------------------------------------------------------------------------------------------------------------------------------------------------------------------------------------------------------------------------------------------------------------------------------------------------------------------------------------------------------------------------------------------------------------------------------------------------------------------------------------------------------------------------------------------------------------------------------------------------------------------------------------------------------------------------------------------------------------------------------------------------------------------------------------------------------------------------------------------------------------------------------------------------------------------------------------------------------------------------------------------------------------------------------------------------------------------------------------------------------------------------------------------------------------------------------------------------------------------------------------------------------------------------------------------------------------------------------------------------------------------------------------------------------------------------------------------------------------------------------
Cah1_KE708                  -----------------------------------------------------------------------------------------------------------------------------------------------------------------------------------------------------------------------------CTACGGTTGACTAATTCGATACCTCCACGCAAACGGAGCCTCCATATTCTTCATATGTTTATTTATACACGTAGGACGAGGTATTTACTATGGGTCCTACACCTTTACAGAAACATGAAACCTCGGCATTATTCTACTGTTCGCCGTAATAGCAACTGCATTCATAGGATATGTCCTTCCATGAGGACAAATATCCTTCTGAGGAGCCACAGTCATCACAAACCTACTTTCAGCTATTCCCTATATCGGCACTAACCTAGTAGAATGGATTTGAGGGGGTTTTTCAGTAGATAAAGCAACCCTTACACGCTTCTTC-CACTCCATTTTATCCTCCCCTTTATTATCGCAGCCCTAGCCATAGTCCACCTGTTATTCCTCCAC------------------------------------------------------------------------------------------------------------------------------------------------------------------------------------------------------------------------------------------------------------------------------------------------------------------------------------------------------------------------------------------------------------------------------------------------------------------------------------------------------------------------------------------------------------------------------------------------------------------------------------------------------------------------------------------------------------------------------------------------------------------------------------------------------------------------------------------------------------------------------------------------------------------------------------------------------------------------------------------------------------------------------------------------------------------------------------------------------------------------------------------------------------------------------------------------------------------------------------------------------------------------------------------------------------------------------------------------------------------------------------------------------------------------------------------------------------------------------------------------------------------------------------------------------------------------------------------------------------------------------------------------------------------------------------------------------------------------------------------------------------------------------------------------------------------------------------------------------------------------------------------------------------------------------------------------------------------------------------------------------------------------------------------------------------------------------------------------------------------------------------------------------------------------------------------------------------------------------------------------------------------------------------------------------------------------------------------------------------------------------------------------------------------------------------------------------------------------------------------------------------------------------------------------------------------------------------------------------------------------------------------------------------------------------------------------------------------------------------------------------------------------------------------------------------------------------------------------------------------------------------------------------------------------------------------------------------------------------------------------------------------------------------------------------------------------------------------------------------------------------------------------------------------------------------------------------------------------------------------------------------------------------------------------------------------------------------------------------------------------------------------------------------------------------------------------------------------------------------------------------------------------------------------
Cah1_KE738                  -------------------------------------------------------------------------------------------------------------------------------------------------------------------------------------------------------------------------TAAACTACGGTTGACTAATTCGATACCTCCACGCAAACGGAGCCTCCATATTCTTCATATGTTTATTTATACACGTAGGACGAGGTATTTACTATGGGTCCTACACCTTTACAGAAACATGAAACCTCGGCATTATTCTACTGTTCGCCGTAATAGCAACTGCATTCATAGGATATGTCCTTCCATGAGGACAAATATCCTTCTGAGGAGCCACAGTCATCACAAACCTACTTTCAGCTATTCCCTATATCGGCACTAACCTAGTAGAATGGATTTGAGGGGGTTTTTCAGTAGATAAAGCAACCCTTACACGCTTCTTCGCACTCCATTTTATCCTCCCCTTTATTATCGCAGCCCTAGCCATAGTTCACCTGTTATTCCTCCACGAAACAGGCTCTAATAACCCCACAGGAGTAAACCCC------------------------------------------------------------------------------------------------------------------------------------------------------------------------------------------------------------------------------------------------------------------------------------------------------------------------------------------------------------------------------------------------------------------------------------------------------------------------------------------------------------------------------------------------------------------------------------------------------------------------------------------------------------------------------------------------------------------------------------------------------------------------------------------------------------------------------------------------------------------------------------------------------------------------------------------------------------------------------------------------------------------------------------------------------------------------------------------------------------------------------------------------------------------------------------------------------------------------------------------------------------------------------------------------------------------------------------------------------------------------------------------------------------------------------------------------------------------------------------------------------------------------------------------------------------------------------------------------------------------------------------------------------------------------------------------------------------------------------------------------------------------------------------------------------------------------------------------------------------------------------------------------------------------------------------------------------------------------------------------------------------------------------------------------------------------------------------------------------------------------------------------------------------------------------------------------------------------------------------------------------------------------------------------------------------------------------------------------------------------------------------------------------------------------------------------------------------------------------------------------------------------------------------------------------------------------------------------------------------------------------------------------------------------------------------------------------------------------------------------------------------------------------------------------------------------------------------------------------------------------------------------------------------------------------------------------------------------------------------------------------------------------------------------------------------------------------------------------------------------------------------------------------------------------------------------------------------------------------------------------------------------------------------------------------------------------------------------------------------------------------------------------------------------------------------------------------------------------------------------------------
Cah2_AJ012022               ATGAAAATCATACGAAAAACACACCCACTCATAAAAATTATTAATCACGCATTCATCGACCTTCCTGCACCCTCCAATATCTCATCATGATGAAACTTCGGCTCTCTACTGGGAGTCTGCCTACTAATCCAAATCCTCACAGGCCTATTCTTAGCAATACACTATACCTCCGATACTATAACAGCATTCTCATCCGTAACCCATATCTGCCGAGACGTAAACTACGGCTGACTAATTCGATACCTCCATGCAAATGGAGCCTCAATATTCTTCGTATGTTTATTTATACATGTAGGACGAGGTATCTACTATGGATCCTACACCTTCACAGAAACATGAAACATCGGCATTATTCTACTGTTTGCCGTGATAGCAACTGCATTTATAGGATATGTACTTCCATGAGGACAAATATCTTTCTGAGGAGCCACAGTCATTACAAACCTACTATCAGCTATTCCTTATATCGGTACTAACCTAGTAGAATGAATTTGAGGTGGATTTTCAGTAGATAAAGCCACCCTTACACGCTTCTTCGCATTCCACTTTATTCTCCCCTTTATCATTGCAGCCCTAGCCCTAGTACACCTACTATTCCTACACGAAACAGGCTCTAACAACCCCACAGGGGTAAACTCCAATGCAGACAAAATCCCCTTTCACCCCTACTACACAATAAAAGATCTTTTAGGCGTGTTTCTCATACTATTAGTCCTCCTCCTACTAGTACTATTTTCCCCAGATCTATTAGGAGACCCTGACAACTATACACCGGCTAACCCCCTAAACACTCCCCCTCACATTAAACCAGAATGATACTTCCTATTCGCATACGCTATCCTACGCTCTATTCCCAACAAACTTGGAGGCGTACTAGCTCTAGTACTATCTATCCTAATCCTAATCTTCATACCCCTAATCCACACCTCAAAACAACGAAGCTTAATATTCCGTCCAATTAGCCAAGCCATGTTCTGAATCCTAACAGCCAATCTACTTATCCTAACCTGAATCGGAGGACAACCCGTAGAACACCCCTTTATCATTATCGGCCAACTAGCCTCAATCAGTTATTTCTCCATCATTCTAATTCTAATACCAATCTCAGGTCTAATTGAAAACAAAATACTAAAACTAAAA---------------------------------------------------------------------------------------------------------------------------------------------------------------------------------------------------------------------------------------------------------------------------------------------------------------------------------------------------------------------------------------------------------------------------------------------------------------------------------------------------------------------------------------------------------------------------------------------------------------------------------------------------------------------------------------------------------------------------------------------------------------------------------------------------------------------------------------------------------------------------------------------------------------------------------------------------------------------------------------------------------------------------------------------------------------------------------------------------------------------------------------------------------------------------------------------------------------------------------------------------------------------------------------------------------------------------------------------------------------------------------------------------------------------------------------------------------------------------------------------------------------------------------------------------------------------------------------------------------------------------------------------------------------------------------------------------------------------------------------------------------------------------------------------------------------------------------------------------------------------------------------------------------------------------------------------------------------------------------------------------------------------------------------------------------------------------------------------------------------------------------------------------------------------------------------------------------------------------------------------------------------------------------------------------------------------------------------------------------------------------------------------------------------------------------------------------------------------------------------------------------------------------------------------------------------------------------------------------------------------------------------------------------------------------------------------------------------------------------------------------------------------------------------------------------------------------------------------------------------------------------------------------------------------------------------------------------------------------------
Cah2_JX292880               ---------------------------------------------------------------CCTGCACCCTCCAACATCTCATCATGATGAAACTTCGGCTCTCTACTGGGAGTCTGCCTACTAATCCAAATCCTCACAGGCCTATTCTTAGCAATACACTATACCTCCGATACTATAACAGCATTCTCATCCGTAACCCATATCTGCCGAGACGTAAACTACGGCTGACTAATTCGATACCTCCATGCAAATGGAGCCTCAATATTCTTCGTATGTTTATTTATACATGTAGGACGAGGTATCTACTATGGATCCTACACCTTCACAGAAACATGAAACATCGGCATTATTTTACTGTTTGCCGTGATAGCAACTGCATTTATAGGATATGTACTTCCATGAGGACAAATATCTTTCTGAGGGGCCACAGTCATTACAAACCTACTATCAGCTATCCCTTATATCGGTACTAACCTAGTAGAATGAATTTGAGGTGGTTTTTCAGTAGATAAAGCCACCCTTACACGCTTCTTCGCATTCCACTTTATTCTCCCCTTTATCATTGCAGCCCTAGCCCTAGTACACCTACTATTTCTACACGAAACAGGCTCTAACAACCCCACAGGGGTGAACTCCGATGCAGACAAAATCCCCTTTCACCCCTACTACACAATAAAAGATCTTTTAGGCGTGTTTCTCATACTATTAATCCTCCTCCTACTAGTACTATTTTCCCCAGATCTATTAGGAGACCCTGACAACTATACACCGGCTAATCCCCTAAACACTCCCCCTCACATTAAACCAGAATGATATTTCCTATTCGCATACGCTATCCTACGCTCTATCCCCAACAAACTTGGAGGCGTACTAGCTCTAGTACTATCTATCCTAATCCTAATCTTCATACCCCTAATCCACACCTCAAAACAACGAAGCTTAATATTCCGCCCAATCAGCCAAGCCATGTTCTGAATCCTAACAGCCAATCTACTCATCCTAACCTGAATCGGAGGGCAACCCGTAGAACACCCCTTTATCATTATCGGCCAACTAGCCTCAATCAGTTATTTCTCCATCATTCTAATTCTAATACCAATCTCAGGTCTAATTGAAAACAAAATACTAAAACTAAAA---------------------------------------------------------------------------------------------------------------------------------------------------------------------------------------------------------------------------------------------------------------------------------------------------------------------------------------------------------------------------------------------------------------------------------------------------------------------------------------------------------------------------------------------------------------------------------------------------------------------------------------------------------------------------------------------------------------------------------------------------------------------------------------------------------------------------------------------------------------------------------------------------------------------------------------------------------------------------------------------------------------------------------------------------------------------------------------------------------------------------------------------------------------------------------------------------------------------------------------------------------------------------------------------------------------------------------------------------------------------------------------------------------------------------------------------------------------------------------------------------------------------------------------------------------------------------------------------------------------------------------------------------------------------------------------------------------------------------------------------------------------------------------------------------------------------------------------------------------------------------------------------------------------------------------------------------------------------------------------------------------------------------------------------------------------------------------------------------------------------------------------------------------------------------------------------------------------------------------------------------------------------------------------------------------------------------------------------------------------------------------------------------------------------------------------------------------------------------------------------------------------------------------------------------------------------------------------------------------------------------------------------------------------------------------------------------------------------------------------------------------------------------------------------------------------------------------------------------------------------------------------------------------------------------------------------------------------------------------
Cah3_AJ010564               ATGAAAATCACAGGAAAAACACACCCTCTCCTAAAAATCATCAACCATGCATTCATCGATCTCCCTGCACCCTCCAACATCTCATCATGATGAAACTTCGGCTCTCTACTGGGAGTGTGCCTGATAATCCAAATTCTCACAGGCTTATTCTTAGCAATACACTACACCTCCGATACTATAACAGCATTCTCATCCGTGGCCCATATCTGCCGAGACGTAAACTACGGTTGATTAATTCGATACCTCCATGCAAACGGAGCCTCCATATTCTTCATATGTTTATTTATACATGTAGGACGAGGCATCTACTATGGATCTTACATCTTCACAGAAACATGAAACCTTGGCATTATTCTACTGCTTGCTGTAATAGCAACTGCATTTATAGGGTATGTCCTTCCATGAGGGCAAATATCCTTCTGAGGAGCAACAGTCATTACAAATCTTCTCTCAGCTATCCCCTATATCGGCCCTAACCTAGTAGAATGAATTTGAGGTGGGTTCTCAGTAGACAAAGCCACCCTTACACGATTCTTCGCATTCCACTTTATTCTCCCCTTTATCATCGCAGCCCTAGCCATAGTACACCTACTATTCCTCCACGAAACAGGCTCTAATAATCCCACAGGAGTAAATTCTGACGCAGACAAAATCCCCTTCCACCCCTACTATACAATCAAAGACCTCCTAGGCGTATTCCTCATACTATTAATACTCCTCCTACTAGTCTTATTTTCT--AGACCTACTAGGAGATCCCGACAACTATACACCGGCCAATCCCCTAAATACCCCTCCCCACATCAAACCAGAATGATACTTTCTATTCCGATACGCTATTCTACGCTCTATCCCCAATAAACTTGGAGGCGTATTAGCTCTAATGTTATCTATTTTAATCCTAATTCTCATGCCCTTAATTCACACCTCAAAACAACGAAGCTTAGTATTCCGCCCAATTAGCCAGGCCATATTCTGAATCTTAACAGCTAATCTACTCATCCTAACCTGAATCGGAGGACAACCCGTAGAACACCCTTTCGTCATAATCGGCCAACTAGCTTCAATCAGCTATTTCTCTATCATTTTAATTTTAATACCAATCTCAGGACTAATTGAAAATAAAATGCTAAAATTAAAT---------------------------------------------------------------------------------------------------------------------------------------------------------------------------------------------------------------------------------------------------------------------------------------------------------------------------------------------------------------------------------------------------------------------------------------------------------------------------------------------------------------------------------------------------------------------------------------------------------------------------------------------------------------------------------------------------------------------------------------------------------------------------------------------------------------------------------------------------------------------------------------------------------------------------------------------------------------------------------------------------------------------------------------------------------------------------------------------------------------------------------------------------------------------------------------------------------------------------------------------------------------------------------------------------------------------------------------------------------------------------------------------------------------------------------------------------------------------------------------------------------------------------------------------------------------------------------------------------------------------------------------------------------------------------------------------------------------------------------------------------------------------------------------------------------------------------------------------------------------------------------------------------------------------------------------------------------------------------------------------------------------------------------------------------------------------------------------------------------------------------------------------------------------------------------------------------------------------------------------------------------------------------------------------------------------------------------------------------------------------------------------------------------------------------------------------------------------------------------------------------------------------------------------------------------------------------------------------------------------------------------------------------------------------------------------------------------------------------------------------------------------------------------------------------------------------------------------------------------------------------------------------------------------------------------------------------------------------------------
Cah3_AJ010566               ATGAAAATCATACGAAAAACACACCCTCTCCTAAAAATCATCAACCATGCATTCATCGATCTCCCTGCACCCTCCAACATCTCATCATGATGAAACTTCGGCTCTCTACTGGGAGTGTGCCTGATAATCCAAATTCTCACAGGCTTATTCTTAGCAATACACTACACCTCCGATACTATAACAGCATTCTCATCCGTGGCCCATATCTGCCGAGACGTAAACTACGGTTGATTAATTCGATACCTCCATGCAAACGGAGCCTCCATATTCTTCATATGTTTATTTATACATGTAGGACGAGGCATCTACTATGGATCTTACATCTTCACAGAAACATGAAACCTTGGCATTATTCTACTGCTTGCTGTAATAGCAACTGCATTTATAGGGTATGTCCTTCCATGAGGGCAAATATCCTTCTGAGGAGCAACAGTCATTACAAATCTTCTCTCAGCTATCCCCTATATCGGCCCTAACCTAGTAGAATGAATTTGAGGTGGGTTCTCAGTAGACAAAGCCACCCTTACACGATTCTTCGCATTCCACTTTATTCTCCCCTTTATCATCGCAGCCCTAGCCATAGTACACCTACTATTCCTCCACGAAACAGGCTCTAATAATCCCACAGGAGTAAATTCTGACGCAGACAAAATCCCCTTCCACCCCTACTATACAATCAAAGACCTCCTAGGCGTATTCCTCATACTATTAATACTCCTCCTACTAGTCTTATTTTCTCCAGACCTACTAGGAGATCCCGACAACTATACACCGGCCAATCCCCTAAATACCCCTCCCCACATCAAACCAGAATGATACTTTCTATTCCGATACGCTATTCTACGCTCTATCCCCAATAAACTTGGAGGCGTATTAGCTCTAATGTTATCTATTTTAATCCTAATTCTCATGCCCTTAATTCACACCTCAAAACAACGAAGCTTAGTATTCCGCCCAATTAGCCAGGCCATATTCTGAATCTTAACAGCTAATCTACTCATCCTAACCTGAATCGGAGGACAACCCGTAGAACACCCTTTCGTCATAATCGGCCAACTAGCTTCAATCAGCTATTTCTCTATCATTTTAATTTTAATACCAATCTCAGGACTAATTGAAAATAAAATGCTAAAATTAAAT---------------------------------------------------------------------------------------------------------------------------------------------------------------------------------------------------------------------------------------------------------------------------------------------------------------------------------------------------------------------------------------------------------------------------------------------------------------------------------------------------------------------------------------------------------------------------------------------------------------------------------------------------------------------------------------------------------------------------------------------------------------------------------------------------------------------------------------------------------------------------------------------------------------------------------------------------------------------------------------------------------------------------------------------------------------------------------------------------------------------------------------------------------------------------------------------------------------------------------------------------------------------------------------------------------------------------------------------------------------------------------------------------------------------------------------------------------------------------------------------------------------------------------------------------------------------------------------------------------------------------------------------------------------------------------------------------------------------------------------------------------------------------------------------------------------------------------------------------------------------------------------------------------------------------------------------------------------------------------------------------------------------------------------------------------------------------------------------------------------------------------------------------------------------------------------------------------------------------------------------------------------------------------------------------------------------------------------------------------------------------------------------------------------------------------------------------------------------------------------------------------------------------------------------------------------------------------------------------------------------------------------------------------------------------------------------------------------------------------------------------------------------------------------------------------------------------------------------------------------------------------------------------------------------------------------------------------------------------------
Cah3_Z96054                 ATGAAAATCATACGAAAAACACACCCTCTCCTAAAAATCATCAACCATGCATTCATCGATCTCCCTGCACCCTCCAACATCTCATCATGATGAAACTTCGGCTCTCTACTGGGAGTGTGCCTGATAATCCAAATTCTCACAGGCTTATTCTTAGCAATACACTACACCTCCGATACTATAACAGCATTCTCATCCGTGGCCCATATCTGCCGAGACGTAAACTACGGTTGATTAATTCGATACCTCCATGCAAACGGAGCCTCCATATTCTTCATATGTTTATTTATACATGTAGGACGAGGCATCTACTATGGATCTTACATCTTCACAGAAACATGAAACCTTGGCATTATTCTACTGCTTGCTGTAATAGCAACTGCATTTATAGGGTATGTCCTTCCATGAGGGCAAATATCCTTCTGAGGAGCAACAGTCATTACAAATCTTCTCTCAGCTATCCCCTATATCGGCCCTAACCTAGTAGAATGAATTTGAGGTGGGTTCTCAGTAGACAAAGCCACCCTTACACGATTCTTCGCATTCCACTTTATTCTCCCCTTTATCATCGCAGCCCTAGCCATAGTACACCTACTATTCCTCCACGAAACAGGCTCTAATAATCCCACAGGAGTAAATTCTGACGCAGACAAAATCCCCTTCCACCCCTACTATACAATCAAAGACCTCCTAGGCGTATTCCTCATACTATTAATACTCCTCCTACTAGTCTTATTTTCTCCAGACCTACTAGGAGATCCCGACAACTATACACCGGCCAATCCCCTAAATACCCCTCCCCACATCAAACCAGAATGATACTTTCTATTCCGATACGCTATTCTACGCTCTATCCCCAATAAACTTGGAGGCGTATTAGCTCTAATGTTATCTATTTTAATCCTAATTCTCATGCCCTTAATTCACACCTCAAAACAACGAAGCTTAGTATTCCGCCCAATTAGCCAGGCCATATTCTGAATCTTAACAGCTAATCTACTCATCCTAACCTGAATCGGAGGACAACCCGCAGAACACCCTTTCGTCATAATCGGCCAACTAGCTTCAATCAGCTATTTCTCTATCATTTTAATTTTAATACCAATCTCAGGACTAATTGAAAATAAAATGCTAAAATTAAAT---------------------------------------------------------------------------------------------------------------------------------------------------------------------------------------------------------------------------------------------------------------------------------------------------------------------------------------------------------------------------------------------------------------------------------------------------------------------------------------------------------------------------------------------------------------------------------------------------------------------------------------------------------------------------------------------------------------------------------------------------------------------------------------------------------------------------------------------------------------------------------------------------------------------------------------------------------------------------------------------------------------------------------------------------------------------------------------------------------------------------------------------------------------------------------------------------------------------------------------------------------------------------------------------------------------------------------------------------------------------------------------------------------------------------------------------------------------------------------------------------------------------------------------------------------------------------------------------------------------------------------------------------------------------------------------------------------------------------------------------------------------------------------------------------------------------------------------------------------------------------------------------------------------------------------------------------------------------------------------------------------------------------------------------------------------------------------------------------------------------------------------------------------------------------------------------------------------------------------------------------------------------------------------------------------------------------------------------------------------------------------------------------------------------------------------------------------------------------------------------------------------------------------------------------------------------------------------------------------------------------------------------------------------------------------------------------------------------------------------------------------------------------------------------------------------------------------------------------------------------------------------------------------------------------------------------------------------------------------
Cah3_Z96055                 ATGAAAATCATACGAAAAACACACCCTCTCCTAAAAATCATCAACCATGCATTCATCGATCTCCCTGCACCCTCCAACATCTCATCATGATGAAACTTCGGCTCTCTACTGGGAGTGTGCCTGATAATCCAAATTCTCACAGGCTTATTCTTAGCAATACACTACACCTCCGATACTATAACAGCATTCTCATCCGTGGCCCATATCTGCCGAGACGTAAACTACGGTTGATTAATTCGATACCTCCATGCAAACGGAGCCTCCATATTCTTCATATGTTTATTTATACATGTAGGACGAGGCATCTACTATGGATCTTACATCTTCACAGAAACATGAAACCTTGGCATTATTCTACTGCTTGCTGTAATAGCAACTGCATTTATAGGGTATGTCCTTCCATGAGGGCAAATATCCTTCTGAGGAGCAACAGTCATTACAAATCTTCTCTCAGCTATCCCCTATATCGGCCCTAACCTAGTAGAATGAATTTGAGGTGGGTTCTCAGTAGACAAAGCCACCCTTACACGATTCTTCGCATTCCACTTTATTCTCCCCTTTATCATCGCAGCCCTAGCCATAGTACACCTACTATTCCTCCACGAAACAGGCTCTAATAATCCCACAGGAGTAAATTCTGACGCAGACAAAATCCCCTTCCACCCCTACTATACAATCAAAGACCTCCTAGGCGTATTCCTCATACTATTAATACTCCTCCTACTAGTCTTATTTTCTCCAGACCTACTAGGAGATCCCGACAACTATACACCGGCCAATCCCCTAAATACCCCTCCCCACATCAAACCAGAATGATACTTTCTATTCGCATACGCTATTCTACGCTCTATCCCCAATAAACTTGGAGGCGTATTAGCTCTAATGTTATCTATTTTAATCCTAATTCTCATGCCCTTAATTCACACCTCAAAACAACGAAGCTTAGTATTCCGCCCAATTAGCCAGGCCATATTCTGAATCTTAACAGCTAATCTACTCATCCTAACCTGAATCGGAGGACAACCCGTAGAACACCCTTTCGTCATAATCGGCCAACTAGCTTCAATCAGCTATTTCTCTATCATTTTAATTTTAATACCAATCTCAGGACTAATTGAAAATAAAATGCTAAAATTAAAT---------------------------------------------------------------------------------------------------------------------------------------------------------------------------------------------------------------------------------------------------------------------------------------------------------------------------------------------------------------------------------------------------------------------------------------------------------------------------------------------------------------------------------------------------------------------------------------------------------------------------------------------------------------------------------------------------------------------------------------------------------------------------------------------------------------------------------------------------------------------------------------------------------------------------------------------------------------------------------------------------------------------------------------------------------------------------------------------------------------------------------------------------------------------------------------------------------------------------------------------------------------------------------------------------------------------------------------------------------------------------------------------------------------------------------------------------------------------------------------------------------------------------------------------------------------------------------------------------------------------------------------------------------------------------------------------------------------------------------------------------------------------------------------------------------------------------------------------------------------------------------------------------------------------------------------------------------------------------------------------------------------------------------------------------------------------------------------------------------------------------------------------------------------------------------------------------------------------------------------------------------------------------------------------------------------------------------------------------------------------------------------------------------------------------------------------------------------------------------------------------------------------------------------------------------------------------------------------------------------------------------------------------------------------------------------------------------------------------------------------------------------------------------------------------------------------------------------------------------------------------------------------------------------------------------------------------------------------------------
Cah3_Z96056                 ATGAAAATCATACGAAAAACACACCCTCTCCTAAAAATCATCAACCATGTATTCATCGATCTCCCTGCACCCTCCAATATCTCATCATGATGAAACTTCGGCTCTGTACTGGGAGTATGCCTAATAATCCAAATTCTCACAGGCTTATTCTTAGCAATACACTACACCTCCGATACTATAACAGCATTCTCATCTGTGGCCCATATCTGCCGAGACGTAAACTACGGTTGATTAATTCGATACCTCCATGCAAACGGAGCCTCCATATTCTTCATATGTTTATTTATACACGTAGGACGAGGCATCTACTATGGATCTTACATCTTCACAGAAACATGAAACCTTGGCGTTATTCTACTGTTCGCCGTAATAGCAACTGCGTTTATAGGGTATGTCCTTCCATGAGGTCAAATATCCTTCTGAGGAGCAACAGTCATTACAAATCTTCTCTCAGCTATCCCCTATATCGGCCCCAACCTGGTAGAATGAATTTGAGGTGGGTTCTCAGTAGACAAAGCCACCCTTACACGCTTCTTCGCATTCCACTTTATTCTCCCCTTTATCATCGCAGCCCTAGCCATAGTACACCTACTATTCCTCCACGAAACAGGCTCTAACAATCCCACAGGAGTAAATTCTGACGCAGACAAAATCCCCTTCCACCCCTACTATACAATCAAAGACCTCTTAGGCGTATTCCTCATACTATTAACACTCCTTCTACTAGTGTTATTTTCTCCAGACCTGCTAGGAGATCCCGACAACTATACACCGGCCAATCCCCTAAATACCCCTTCCCACATCAAACCAGAATGATACTTTCTATTCGCATACGCCATCCTACGCTCTATCCCCAATAAACTTGGAGGTGTGTTAGCTCTAATGTTATCTATTCTAATCCTAATTCTCATGCCCTTAATTCACACCTCAAAACAACGAAGCTTAGTATTCCGTCCAATTAGCCAGGCCATATTCTGAATCCTAACAGCTAATCTACTCATCCTAACCTGAATCGGAGGACAACCCGTAGAACACCCTTTTCGGATAATCGGCCAACTAGCTTCAATCAGCTATTTCTCTATCATTTTAATTTTAATACCAATCTCAGGACTAATTGAAAATAAAATACTAAAATTAAAC---------------------------------------------------------------------------------------------------------------------------------------------------------------------------------------------------------------------------------------------------------------------------------------------------------------------------------------------------------------------------------------------------------------------------------------------------------------------------------------------------------------------------------------------------------------------------------------------------------------------------------------------------------------------------------------------------------------------------------------------------------------------------------------------------------------------------------------------------------------------------------------------------------------------------------------------------------------------------------------------------------------------------------------------------------------------------------------------------------------------------------------------------------------------------------------------------------------------------------------------------------------------------------------------------------------------------------------------------------------------------------------------------------------------------------------------------------------------------------------------------------------------------------------------------------------------------------------------------------------------------------------------------------------------------------------------------------------------------------------------------------------------------------------------------------------------------------------------------------------------------------------------------------------------------------------------------------------------------------------------------------------------------------------------------------------------------------------------------------------------------------------------------------------------------------------------------------------------------------------------------------------------------------------------------------------------------------------------------------------------------------------------------------------------------------------------------------------------------------------------------------------------------------------------------------------------------------------------------------------------------------------------------------------------------------------------------------------------------------------------------------------------------------------------------------------------------------------------------------------------------------------------------------------------------------------------------------------------------------
Cah4_ABC-006                ---------------------------------------------------------------------------AACATCTCATCATGATGAAACTTCGGCTCTCTACTGGGAGTATGCCTAATAATCCAAATCCTCACAGGCCTATTCTTAGCAATACACTACACCTCCGACACTATAACAGCATTCACATCCGTAGCCCACATCTGCCGAGACGTGAACTACGGCTGATTAATTCGACATCTCCATGCAAACGGAGCCTCTATATTCTTCGTATGCTTATTTATACACGTGGGACGAGGCATCTACTATGGATCCTACACCTTTACAGAAACATGAAATCTTGGTGTTATTCTACTATTTACCGTAATGGCAACTGCATTTATAGGATATGTCCTCCCATGAGGACAAATATCCTTCTGAGGAGCCACAGTCATTACAAACCTTCTCTCAGCTATTCCCTACATCGGCACCAACCTAGTAGAATGAATTTGAGGTGGGTTTTCAGTAGACAAAGCCACCCTTACACGCTTCTTCGCATTCCACTTTATTCTCCCATTTATCATTGCAGCCCTGGCTATAGTACACCTACTATTCCTCCACGAAACAGGCTCTAATAACCCCACAGGAGTGAACTCTGACGCAGACAAAATTCCCTTCCACCCCTACTATACAATCAAAGACCTCTTAGGAGTATTTCTCATACTATTAGTTCTCCTCCTATTAGTACTATTTTCCCCAGACTTATTAGGGGACCCCGACAATTATACACCAGCCAACCCCCTAAATACTCCCCCCCACATTAAACCAGAATGATACTTTCTATTCGCATACGCTATCCTACGCTCTATCCCCAATAAACTTGGAGGCGTACTAGCCCTAGTACTATCTATCCTAATCCTAATTCTCATACCCTTAATCCACACCTCAAAACAACGAAGCTTAATATTCCGTCCAATTAGCCAAGCCATATTCTGAATCCTAACAGCTAACCTACTTATCCTAACCTGAATCGGAGGACAACCCGTAGAACACCCCTTCATCATTATCGGCCAACTAGCTTCAATCAGCTATTTCTCCATCATTTTAATTCTAATACCAATCTCAGGACTAATT----------------------------------------------------------------------------------------------------------------------------------------------------------------------------------------------------------------------------------------------------------------------------------------------------------------------------------------------------------------------------------GCACTGCGCAGGTGGTCATGTCTCTGGGATCCCTTATGTCGTCTCCTACTTGCACCCCGGGAACACTGTCATGCACGTAGATACTATCTACGATCGCCCCTCCAATACCACCACAGAGATCTGGACCTTGCCCAGGGTCCTGGGGGAGAGATACAGTGCTGACAAGGATGTGGTAGTCCTCACCAGTGGACGTACTGGGGGAGTGGCTGAGGATATCGCCTACATCCTCAAGCAGATGCGCAGGGCCATCGTGGTGGGTGAGAGGACAGAGGGCGGTGCCCTGGACCTCCAGAAGCTGAGAATAGGCAAGTCTAACTTCTTCCTCACAGTGCCCGTGTCCAGGTCCCTGGGACCCCTGGGTGGAGGTGGCCAGACATGGGAAGGCAGTGGAGTGCTGCCCTGTGTGGGGACACCTGCAGAGCAGGCCCTGGAAAAAGCCCTAGCCATCCTCACCCTGCGCCGTGCCCTGCCGGGGGTTGTCCTCAGGCTGCAGGAAGCCCTGCAGGACTATTACACACTGGTGGACCGAGTGCCAGGCCTACTACACCATCTGGCTAGCATGGACTACTCAGCTGTGGTCTCTGAAGAGGACCTAGTGACAAAGCTTAACGCTGGCTTGCAGGCTGTGTCGGAGGACCCCAGGCTCCTGGTAAGAGCCACTGGACCCAGAGAAACCTCCTGTAGGCCTGAGACTGGGTCTAATGAGCCTCCAGCAGCCGTGTCTGAGGTGCCCGAGGAGGAAGCTGCCCGGAGGTCCCTGGTGGACTCTGTGTTTCAGGTGTCCGTACTGCCAGGCAACGTGGGCTACCTGCGCTTTGACA----------------------------------GAATGGCCCCTTCACCGTAGTGGTCAAAGAGTCTTGTGATGGAATGGGGGACGTGAGTGAAAAGCATGGGAGTGGGCCCGCAGTTCCCGAAAAGGCAGTTCGTTTCTCCTTCACCG-TCATGAGAATTACGATAGAGCACGGCTCACAGAGCGTGAAGGTGTTTGAGGAGCCCAAGCCTAATTCCGAACTGTGCTGCAAGCCGTTGTGTCTTATGCTGGCCGATGAGTCTGACCACGAGACCCTGACTGCTATCCTAAGCCCTCTCATTGCTGAGAGGGAAGCCATGAAGAGCAGTGAACTAATGCTGGAGATGGGAGGCATCCTCAGGACTTTCAAGTTCATCTTCAGGGGCACTGGATATGATGAAAAACTTGTCCGGGAAGTCGAAGGCTTGGAGGCGTCTGGCTCAGTCTACATCTGTACACTTTGTGATGCCACTCGCCTGGAAGCCTCTCAAAATCTTGTCTTCCACTCCATCACCAGAAGCCATGCTGAGAATCTGGAGCGCTATGAGGTCTGGCGATCCAATCCTTACCACGAGTCAGTGGAAGAACTTCGGGACCGGGTGAAAGGGGTCTCTGCCAAGCCTTTCATAGAGACGGTCCCTTCCATAGATGCGCTGCACTGTGACATTGGCAATGCCGCCGAATTCTATAAGATTTTCCAGCTGGAGATAGGGGAAGTGTATAAAAATCCCAATGCCTCTAAAGAGGAAAGGAAGAGATGGCAGGCCACCCTGGACAAACATCTCCGGAAAAGGATGAACCTAAAACCAATCATGAGGATGAATGGTAACTTTGCCCGGAAGCTTATGACCCAAGAGACTGTAGATGCAGTTTGTGAATTAATTCCTTCTGAGGAGAGGCACGAAGCTCTCAGGGAGCTGATGGACCTTTACCTGAAAATGAAACCCGTGTGGCGTTCATCATGCCCTGCCAAAGAGTGCCCAGAGTCCCTCTGCCAGTACAGTTTCAACTCACAGCGTTTTGCTGAGCTCCTCTCTACCAAATTTAAATATAGATATGAGGGCAAAA-----------------------------------------------ATAA-AAATTACTCTGGTCTTGTAAACCAGAAACGGAGAATGAATCTCCTTGGGACATCAAGAGAGAAGACCCTGTCT--TCACCATCAACTCCCAAAGCTGATATTCTAATTAAACTACCTCTTGAA--CTTTTACGTACATAA-AATTATCTAC---CACCCATAACATTATA-TGTATATATTACATTAAATTATTTACCCCTAGCATATAAGCAGGTAATTTACATTAATGTACTA-AGACCC-AAATACCTCATTCAACTATAAACTAACTATCACATGAATATTCATCACA--ACATACA-CATTAAT-GTTCAATTAAACATATCTGTGTTATCTAGACATACACCATTAAGTCAT-AACCCTGCTCGTCCATATGACTAT-CCCCTCCCAATG-TTGGTCTATCTATCTACCATCCTCCGTGAAACCAACAACCCGCCCACCCCTGCCACTCTTCTCGCTCCGGGCCCATTAAACTTGGGGGTAGCTAATGTGAAACTTTAACAGACATCTGGTTC-TTTCTTCAGGGCCATATAAATGGATCAT-CGCCCATACGTTCCCCTAAATTAAGACA
Cah4_AJ010563               ATGAAAATTATACGAAAAACACACCCACTCATAAAAATTATCAACCATGCATTCATCGACCTCCCTGCACCCTCCAACATCTCATCATGATGAAACTTCGGCTCCCTATTGGGAGTATGCCTAATAATCCAAATCCTTACAGGCCTATTCTTAGCAATACACTACACCTCCGACACCACAACAGCATTCACATCCGTAACCCACATCTGCCGAGACGTAAACTACGGCTGATTAATTCGATATCTCCATGCAAACGGAGCCTCCATATTCTTCGTATGCTTGTTTATACACGTAGGACGAGGCATCTACTATGGATCTTACACCTTTACAGAAACATGAAACCTTGGTGTTATTCTACTATTTGCCGTAATAGCAACTGCATTTATAGGATATGTCCTTCCATGAGGACAAATATCCTTCTGAGGAGCCACAGTCATTACAAACCTCCTTTCAGCTATTCCCTACATCGGTACTAACCTAGTAGAATGAATCTGAGGTGGGTTTTCAGTAGACAAAGCCACCCTCACACGCTTCTTCGCATTCCACTTTATCCTTCCATTTATCATTGCAGCCCTAGCCATAGTACACCTACTATTCCTCCACGAAACAGGCTCTAATAACCCCACAGGAATGAACTCTGACGCAGACAAAATCCCCTTCCACCCCTACTATACAATCAAAGACCTCTTAGGCGCACTCCTCATACTACTAGTTCTCCTACTATTAGTACTATTTTCCCCAGACTTATTAGGAGACCCCGACAACTACACACCAGCCAACCCTCTAAATACCCCTCCCCACATTAAACCAGAATGATACTTTCTATTCGCATACGCTATCCTACGCTCTATCCCCAATAAACTTGGAGGAGTACTAGCCCTAGTACTATCTATCCTAATCCTAATTCTCATACCCTTAATCCACACCTCAAAACAACGAAGCTTAATATTCCGCCCAATTAGCCAAACCATATTCTGAATCCTAACAGCTAACCTACTCATCCTAACCTGAATCGGAGGACAACCCGTAGAACATCCCTTTATCATTATCGGCCAACTAGCTTCAATCAGCTATTTCTCCATCATTTTAATCCTAATACCAATCTCAGGACTAATTGAAAATAAAATACTAAAATTAAAC---------------------------------------------------------------------------------------------------------------------------------------------------------------------------------------------------------------------------------------------------------------------------------------------------------------------------------------------------------------------------------------------------------------------------------------------------------------------------------------------------------------------------------------------------------------------------------------------------------------------------------------------------------------------------------------------------------------------------------------------------------------------------------------------------------------------------------------------------------------------------------------------------------------------------------------------------------------------------------------------------------------------------------------------------------------------------------------------------------------------------------------------------------------------------------------------------------------------------------------------------------------------------------------------------------------------------------------------------------------------------------------------------------------------------------------------------------------------------------------------------------------------------------------------------------------------------------------------------------------------------------------------------------------------------------------------------------------------------------------------------------------------------------------------------------------------------------------------------------------------------------------------------------------------------------------------------------------------------------------------------------------------------------------------------------------------------------------------------------------------------------------------------------------------------------------------------------------------------------------------------------------------------------------------------------------------------------------------------------------------------------------------------------------------------------------------------------------------------------------------------------------------------------------------------------------------------------------------------------------------------------------------------------------------------------------------------------------------------------------------------------------------------------------------------------------------------------------------------------------------------------------------------------------------------------------------------------------------------------
Cah4_AJ010565               ATGAAAATTATACGAAAAACACACCCACTAATAAAAATCATAAACCACGCATTCATCGACCTCCCTGCACCCTCCAACATCTCATCATGATGAAACTTTGGCTCCCTATTAGGAGTATGCCTAATAATCCAAATCCTTACAGGCCTATTCTTAGCAATACACTACACCTCCGACACTATAACAGCATTCACATCCGTAACCCACATCTGCCGAGACGTGAACTACGGCTGATTAATTCGATATCTCCATGCAAACGGAGCCTCCATATTCTTCGTATGTTTATTTATACACGTAGGACGAGGCATCTACTATGGATCTTATACCTTTACAGAAACATGAAATCTTGGTGTTATTCTACTATTTGCCGTAATAGCAACTGCATTTATAGGATATGTCCTTCCATGAGGACAAATATCCTTCTGAGGGGCCACAGTCATTACAAACCTTCTCTCAGCTATTCCCTACATCGGTACTAACCTAGTAGAATGAATTTGAGGTGGTTTCTCAGTGGACAAAGCTACCCTTACACGCTTCTTCGCATTCCACTTTATCCTCCCATTTATCATTGCAGCCCTAGCCATAGTGCACCTACTATTCCTCCACGAAACAGGCTCTAATAACCCCACAGGAGTAAACTCTGATGCAGACAAAATTCCCTTCCACCCCTACTACACAATCAAAGACCTCTTAGGCGCATTTCTCATACTATTAATTCTCCTACTATTAGTACTGTTTTCCCCGGACTTATTAGGAGACCCCGACAACTATACACCAGCCAACCCCCTAAATACCCCTCCCCACATTAAACCAGAATGATACTTTCTATTCGCATATGCTATCCTACGCTCTATTCCCAATAAACTTGGAGGCGTACTAGCCCTAGTAATATCTATTCTAATCCTAATTATCATACCCTTAATCCACACCTCAAAACAACGAAGCTTAATATTCCGCCCAATTAGCCAAGCCATATTCTGAATCCTAACAGCTAACCTACTCATCCTAACCTGAATCGGAGGACAACCCGTAGAATATCCCTTTATCATTATCGGCCAACTAGCCTCAATCAGCTATTTCTCCATCATTTTAATCCTAATACCAATCTCAGGACTAATTGAAAATAAAATACTAAAATTAAAC---------------------------------------------------------------------------------------------------------------------------------------------------------------------------------------------------------------------------------------------------------------------------------------------------------------------------------------------------------------------------------------------------------------------------------------------------------------------------------------------------------------------------------------------------------------------------------------------------------------------------------------------------------------------------------------------------------------------------------------------------------------------------------------------------------------------------------------------------------------------------------------------------------------------------------------------------------------------------------------------------------------------------------------------------------------------------------------------------------------------------------------------------------------------------------------------------------------------------------------------------------------------------------------------------------------------------------------------------------------------------------------------------------------------------------------------------------------------------------------------------------------------------------------------------------------------------------------------------------------------------------------------------------------------------------------------------------------------------------------------------------------------------------------------------------------------------------------------------------------------------------------------------------------------------------------------------------------------------------------------------------------------------------------------------------------------------------------------------------------------------------------------------------------------------------------------------------------------------------------------------------------------------------------------------------------------------------------------------------------------------------------------------------------------------------------------------------------------------------------------------------------------------------------------------------------------------------------------------------------------------------------------------------------------------------------------------------------------------------------------------------------------------------------------------------------------------------------------------------------------------------------------------------------------------------------------------------------------------------
Cah4_AJ010567               ATGAAAATTATACGAAAAACACACCCACTCATAAAAATTATCAACCACGCATTCATCGATCTCCCTGCACCCTCCAACATCTCATCATGATGAAACTTTGGTTCTCTATTAGGAGTATGCCTAATAGTCCAAATCCTCACAGGCCTATTCTTAGCAATACACTACACCTCCGACACTATAACAGCATTCACATCCGTAACCCACATCTGCCGAGACGTAAACTACGGCTGATTAATTCGATATCTCCATGCAAACGGAGCCTCCATATTCTTCGTATGCTTGTTTATACACGTAGGACGAGGAATCTACTATGGATCTTACACCTTTACAGAAACATGAAATCTTGGTGTTATTCTACTATTTGCCGTAATAGCAACTGCATTTATAGGATATGTACTTCCATGAGGACAAATATCCTTCTGAGGAGCCACAGTCATTACAAACCTTCTCTCAGCTATTCCCTACATCGGTACTAACCTAGTAGAATGAATTTGAGGGGGGTTCTCAGTAGACAAAGCCACCCTCACACGCTTCTTCGCATTCCACTTTATCCTTCCATTTATCATTGCAGCCCTAGCCATAGTACACCTACTATTCCTCCACGAAACAGGCTCTAATAACCCCACAGGAATGAACTCTGACGCAGATAAAATTCCCTTTCACCCCTACTATACAATCAAAGACCTCTTAGGCGTATTTCTCATACTACTAGTTCTCCTACTATTAGTACTATTTTCCCCAGACTTATTAGGAGACCCCGACAACTACACACCAGCCAACCCCCTAAATACCCCTCCCCACATTAAACCAGAGTGATATTTTCTATT-GCATACGCTATCCTACGCTCTATCCCCAATAAACTTGGAGGCGTACTAGCCCTAGTACTATCTATCCTAATCCTAATTCTCATACCCTTAATCCATACCTCAAAACAACGAAGCTTAATATTCCGTCCAATTAGCCAAATCATATTCTGAATCCTAACAGCTAACCTACTCATCCTGACCTGAATCGGAGGACAACCCGTAGAACATCCCTTTATCATTATCGGCCAACTAGCTTCAATCAGCTATTTCTCCATTATTCTAATCCTAATACCGATCTCAGGACTAATTGAAAATAAAATACTAAAATTAAAC---------------------------------------------------------------------------------------------------------------------------------------------------------------------------------------------------------------------------------------------------------------------------------------------------------------------------------------------------------------------------------------------------------------------------------------------------------------------------------------------------------------------------------------------------------------------------------------------------------------------------------------------------------------------------------------------------------------------------------------------------------------------------------------------------------------------------------------------------------------------------------------------------------------------------------------------------------------------------------------------------------------------------------------------------------------------------------------------------------------------------------------------------------------------------------------------------------------------------------------------------------------------------------------------------------------------------------------------------------------------------------------------------------------------------------------------------------------------------------------------------------------------------------------------------------------------------------------------------------------------------------------------------------------------------------------------------------------------------------------------------------------------------------------------------------------------------------------------------------------------------------------------------------------------------------------------------------------------------------------------------------------------------------------------------------------------------------------------------------------------------------------------------------------------------------------------------------------------------------------------------------------------------------------------------------------------------------------------------------------------------------------------------------------------------------------------------------------------------------------------------------------------------------------------------------------------------------------------------------------------------------------------------------------------------------------------------------------------------------------------------------------------------------------------------------------------------------------------------------------------------------------------------------------------------------------------------------------------------------
Cah4_HM635820               -----------------------CCCACTAATAAAAATCATCAACCACGCATTCATCGACCTCCCTGCACCCTCCAACATCTCATCATGATGAAACTTTGGCTCCCTATTAGGAGTATGCCTAATAATCCAAATCCTTACAGGCCTATTCTTAGCAATACACTACACCTCCGACACTATAACAGCATTCACATCCGTAACCCACATCTGCCGAGACGTGAACTACGGCTGATTAATTCGATATCTCCATGCAAACGGAGCCTCCATATTCTTCGTATGTTTATTTATACACGTAGGACGAGGCATCTACTATGGATCTTATACCTTTACAGAAACATGAAATCTTGGTGTTATTCTACTATTTGCCGTAATAGCAACTGCATTTATAGGATATGTCCTTCCATGAGGACAAATATCCTTCTGAGGGGCCACAGTCATTACAAACCTTCTCTCAGCTATTCCCTACATCGGTACTAACCTAGTAGAATGAATTTGAGGTGGTTTCTCAGTGGACAAAGCTACCCTTACACGCTTCTTCGCATTCCACTTTATTCTCCCATTTATCATTGCAGCCCTAGCCATAGTGCACCTACTATTCCTCCACGAAACAGGCTCTAATAACCCCACAGGAGTAAACTCTGACGCAGACAAAATTCCCTTCCACCCCTACTACACAATCAAAGACCTCTTAGGCGCATTTCTCATACTATTAATTCTCCTACTATTAGTACTGTTTTCCCCGGACTTATTAGGAGACCCCGACAACTATACACCAGCCAACCCCCTAAATACCCCTCCCCACATTAAACCAGAATGATACTTTCTATTCGCATATGCTATCCTACGCTCTATTCCCAATAAACTTGGAGGCGTACTGGCCCTAGTAATATCTATTCTAATCCTAATTATCATACCCTTAATCCACACCTCAAAACAACGAAGCTTAATATTCCGTCCAATTAGCCAAGCCATATTCTGAATCCTAACAGCTAACCTACTCATCCTAACCTGAATCGGAGGACAACCCGTAGAATACCCCTTTATCATTATCGGCCAACTAGCCTCAATCAGCTATTTCTCCAGCATTTTAATCCTAATACCAATCTCAGGACTAATT---------------------------------------------------------------------------------------------------------------------------------------------------------------------------------------------------------------------------------------------------------------------------------------------------------------------------------------------------------------------------------------------------------------------------------------------------------------------------------------------------------------------------------------------------------------------------------------------------------------------------------------------------------------------------------------------------------------------------------------------------------------------------------------------------------------------------------------------------------------------------------------------------------------------------------------------------------------------------------------------------------------------------------------------------------------------------------------------------------------------------------------------------------------------------------------------------------------------------------------------------------------------------------------------------------------------------------------------------------------------------------------------------------------------------------------------------------------------------------------------------------------------------------------------------------------------------------------------------------------------------------------------------------------------------------------------------------------------------------------------------------------------------------------------------------------------------------------------------------------------------------------------------------------------------------------------------------------------------------------------------------------------------------------------------------------------------------------------------------------------------------------------------------------------------------------------------------------------------------------------------------------------------------------------------------------------------------------------------------------------------------------------------------------------------------------------------------------------------------------------------------------------------------------------------------------------------------------------------------------------------------------------------------------------------------------------------------------------------------------------------------------------------------------------------------------------------------------------------------------------------------------------------------------------------------------------------------------------------------------------------------
Cah4_HM635821               -----------------------CCCACTAATAAAAATTATCAACCACGCATTCATCGACCTCCCCGCACCCTCCAACATCTCATCATGATGAAACTTCGGCTCCCTATTAGGAGTATGCCTAATAATCCAAATCCTTACAGGCCTATTCTTAGCAATACACTACACCTCCGACACTATAACAGCATTCACATCCGTAACCCACATCTGCCGAGACGTGAACTACGGCTGATTAATTCGATATCTCCATGCAAACGGAGCCTCCATATTCTTCGTATGTTTATTTATACACGTAGGACGAGGCATCTACTATGGATCTTATACCTTTACAGAAACATGAAATATTGGTGTTATTCTACTATTCACCGTAATAGCAACTGCATTTATAGGATATGTGCTTCCATGAGGACAAATATCCTTCTGAGGGGCCACAGTCATTACAAACCTTCTCTCAGCTATTCCCTACATCGGTACTAACCTAGTAGAATGAATTTGAGGTGGGTTCTCAGTGGACAAAGCTACCCTTACACGCTTCTTCGCATTCCACTTTATTCTCCCATTTATCATTGCAGCCCTAGCCATAGTGCACCTACTATTCCTCCACGAAACAGGCTCTAATAACCCCACAGGAGTAAACTCTGACGCAGACAAAATTCCCTTCCACCCCTACTACACAATCAAAGACCTCTTAGGCGCATTTCTCATACTATTAATTCTCCTACTATTAGTACTGTTTTCCCCGGACTTATTAGGAGACCCCGACAACTATACACCAGCCAACCCCCTAAATACCCCTCCCCACATTAAACCAGAATGATACTTTCTATTCGCATATGCTATCCTACGCTCTATTCCCAATAAACTTGGAGGCGTACTAGCCCTAGTAATATCTATTCTAATTCTAATTCTCATACCCTTAATCCACACTTCAAAACAACGAAGCTTAATATTCCGTCCGATTAGCCAAGCCATATTCTGAATCCTAACAGCTAACCTACTCATCCTAACCTGAATCGGAGGACAACCCGTAGAATACCCCTTTATCATTATCGGCCAACTAGCCTCAATCAGCTATTTCTCCATCATTTTAATCCTAATACCAATCTCAGGACTAATT---------------------------------------------------------------------------------------------------------------------------------------------------------------------------------------------------------------------------------------------------------------------------------------------------------------------------------------------------------------------------------------------------------------------------------------------------------------------------------------------------------------------------------------------------------------------------------------------------------------------------------------------------------------------------------------------------------------------------------------------------------------------------------------------------------------------------------------------------------------------------------------------------------------------------------------------------------------------------------------------------------------------------------------------------------------------------------------------------------------------------------------------------------------------------------------------------------------------------------------------------------------------------------------------------------------------------------------------------------------------------------------------------------------------------------------------------------------------------------------------------------------------------------------------------------------------------------------------------------------------------------------------------------------------------------------------------------------------------------------------------------------------------------------------------------------------------------------------------------------------------------------------------------------------------------------------------------------------------------------------------------------------------------------------------------------------------------------------------------------------------------------------------------------------------------------------------------------------------------------------------------------------------------------------------------------------------------------------------------------------------------------------------------------------------------------------------------------------------------------------------------------------------------------------------------------------------------------------------------------------------------------------------------------------------------------------------------------------------------------------------------------------------------------------------------------------------------------------------------------------------------------------------------------------------------------------------------------------------------------------------------
Cah4_HM635822               -----------------------CCCACTAATAAAAATTATCAACCACGCATTCATCGACCTCCCTGCACCCTCCAACATCTCATCATGATGAAACTTCGGCTCCCTATTAGGAGTATGCCTAATAATCCAAATCCTTACAGGCCTATTCTTAGCAATACACTACACCTCCGACACTATAACAGCATTCACATCCGTAACCCACATCTGCCGAGACGTGAACTACGGCTGATTAATTCGATATCTCCATGCAAACGGAGCCTCCATATTCTTCGTATGTTTATTTATACACGTAGGACGAGGCATCTACTATGGATCTTATACCTTTACAGAAACATGAAATATTGGTGTTATTCTACTATTCACCGTAATAGCAACTGCATTTATAGGATATGTGCTTCCATGAGGACAAATATCCTTCTGAGGGGCCACAGTCATTACAAACCTTCTCTCAGCTATTCCCTACATCGGTACTAACCTAGTAGAATGAATTTGAGGTGGGTTCTCAGTGGACAAAGCTACCCTTACACGCTTCTTCGCATTCCACTTTATTCTCCCATTTATCATTGCAGCCCTAGCCATAGTGCACCTACTATTCCTCCACGAAACAGGCTCTAATAACCCCACAGGAGTAAACTCTGACGCAGACAAAATTCCCTTCCACCCCTACTACACAATCAAAGACCTCTTAGGCGCATTTCTCATACTATTAATTCTCCTACTATTAGTACTGTTTTCCCCGGACTTATTAGGAGACCCCGACAACTATACACCAGCCAACCCCCTAAATACCCCTCCCCACATTAAACCAGAATGATACTTTCTATTCGCATATGCTATCCTACGCTCCATTCCCAATAAACTTGGAGGCGTACTAGCCCTAGTAATATCTATTCTAATTCTAATTCTCATACCCTTAATCCACACTTCAAAACAACGAAGCTTAATATTCCGTCCAATTAGCCAAGTCATATTCTGAATCCTAACAGCTAACCTACTCATCCTAACCTGAATCGGAGGACAACCCGTAGAATACCCCTTTATCATTATCGGCCAACTAGCCTCAATCAGCTATTTCTCCATCATTTTGATCCTAATACCAATCTCAGGACTAATT---------------------------------------------------------------------------------------------------------------------------------------------------------------------------------------------------------------------------------------------------------------------------------------------------------------------------------------------------------------------------------------------------------------------------------------------------------------------------------------------------------------------------------------------------------------------------------------------------------------------------------------------------------------------------------------------------------------------------------------------------------------------------------------------------------------------------------------------------------------------------------------------------------------------------------------------------------------------------------------------------------------------------------------------------------------------------------------------------------------------------------------------------------------------------------------------------------------------------------------------------------------------------------------------------------------------------------------------------------------------------------------------------------------------------------------------------------------------------------------------------------------------------------------------------------------------------------------------------------------------------------------------------------------------------------------------------------------------------------------------------------------------------------------------------------------------------------------------------------------------------------------------------------------------------------------------------------------------------------------------------------------------------------------------------------------------------------------------------------------------------------------------------------------------------------------------------------------------------------------------------------------------------------------------------------------------------------------------------------------------------------------------------------------------------------------------------------------------------------------------------------------------------------------------------------------------------------------------------------------------------------------------------------------------------------------------------------------------------------------------------------------------------------------------------------------------------------------------------------------------------------------------------------------------------------------------------------------------------------------------------------
Cah4_HM635823               -----------------------CCCACTAATAAAAATCATCAACCACGCATTCATCGACCTCCCTGCACCCTCCAACATCTCATCATGATGAAACTTTGGCTCCCTATTAGGAGTATGCCTAATAATCCAAATCCTTACAGGCCTATTCTTAGCAATACACTACACCTCCGACACTATAACAGCATTCACATCCGTAACCCACATCTGCCGAGACGTGAACTACGGCTGATTAATTCGATATCTCCATGCAAACGGAGCCTCCATATTCTTCGTATGTTTATTTATACACGTAGGACGAGGCATCTACTATGGATCTTATACCTTTACAGAAACATGAAATCTTGGTGTTATTCTACTATTTGCTGTAATAGCAACTGCATTTATAGGATATGTCCTTCCATGAGGACAAATATCCTTCTGAGGGGCCACAGTCATTACAAACCTTCTCTCAGCTATTCCCTACATCGGTACTAACCTAGTAGAATGAATTTGAGGTGGTTTCTCAGTGGACAAAGCTACCCTTACACGCTTCTTCGCATTCCACTTTATTATCCCATTTATCATTGCAGCCCTAGCCATAGTGCACCTACTATTCCTCCACGAAACAGGCTCTAATAACCCCACAGGAGTAAACTCTGACGCAGACAAAATTCCCTTCCACCCCTACTACACAATCAAAGACCTCTTAGGCGCATTTCTCATACTATTAATTCTCCTACTATTAGTACTGTTTTCCCCGGACTTATTAGGAGACCCCGACAACTATACACCAGCCAACCCCCTAAATACCCCTCCCCACATTAAACC-GAATGATACTTTCTATTCGCATATGCTATCCTACGCTCTATTCCCAATAAACTTGGAGGCGTACTAGCCCTAGTAATATCTATTCTAATCCTAATTATCATACCCTTAATCCACACCTCAAAACAACGAAGCTTAATATTCCGTCCAATGAGCCAAGCCATATTCTGAATCCTAACAGCTAACCTACTCACCCTAACCTGAATCGGAGGACAACCCGTAGAATACCCCTTTATCATTATCGGCCAACTAGCCTCAATCAGCTATTTCTCCATCATTTTAATCCTAATACCAATCTCAGGACTAATT---------------------------------------------------------------------------------------------------------------------------------------------------------------------------------------------------------------------------------------------------------------------------------------------------------------------------------------------------------------------------------------------------------------------------------------------------------------------------------------------------------------------------------------------------------------------------------------------------------------------------------------------------------------------------------------------------------------------------------------------------------------------------------------------------------------------------------------------------------------------------------------------------------------------------------------------------------------------------------------------------------------------------------------------------------------------------------------------------------------------------------------------------------------------------------------------------------------------------------------------------------------------------------------------------------------------------------------------------------------------------------------------------------------------------------------------------------------------------------------------------------------------------------------------------------------------------------------------------------------------------------------------------------------------------------------------------------------------------------------------------------------------------------------------------------------------------------------------------------------------------------------------------------------------------------------------------------------------------------------------------------------------------------------------------------------------------------------------------------------------------------------------------------------------------------------------------------------------------------------------------------------------------------------------------------------------------------------------------------------------------------------------------------------------------------------------------------------------------------------------------------------------------------------------------------------------------------------------------------------------------------------------------------------------------------------------------------------------------------------------------------------------------------------------------------------------------------------------------------------------------------------------------------------------------------------------------------------------------------------------------------
Cah4_Z96057                 ATGAAAATTATACGAAAAACACACCCACTCATAAAAATTATCAACCATGCATTCATCGACCTCCCTGCACCCTCCAACATCTCATCATGATGAAACTTCGGCTCCCTATTGGGAGTATGCCTAATAATCCAAATCCTTACAGGCCTATTCTTAGCAATACACTACACCTCCGATACTACAACAGCATTCACATCCGTAACCCACATCTGCCGAGACGTAAACTACGGCTGATTAATTCGATATCTCCATGCAAACGGAGCCTCCATATTCTTCGTATGCTTGTTTATACACGTAGGACGAGGCATCTACTATGGATCTTACACCTTTACAGAAACATGAAACCTTGGTGTTATTCTACTATTTGCCGTAATAGCAACTGCATTTATAGGATATGTCCTTCCATGAGGACAAATATCCTTCTGAGGAGCCACAGTCATTACAAACCTCCTTTCAGCTATTCCCTACATCGGTACTAACCTAGTAGAATGAATCTGAGGTGGGTTTTCAGTAGACAAAGCCACCCTCACACGCTTCTTCGCATTCCACTTCATCCTTCCATTTATCATTGCAGCCCTAGCCATAGTACACCTACTATTCCTCCACGAAACAGGCTCTAATAACCCCACAGGAATGAACTCTGACGCAGACAAAATCCCCTTCCACCCCTACTATACAATCAAAGACCTCTTAGGCGCACTCCTCATACTACTAGTTCTCCTACTATTAGTACTATTTTTCCCAGACTTATTAGGAGACCCCGACAACTACACACCAGCCAACCCTCTAAATACCCCTCGCCACATTAAACCAGAATGATACTTTCTATTCGCATACGCTATCCTACGCTCTATCCCCAATAAACTTGGAGGAGTACTAGCCCTAGTACTATCTATCCTAATCCTAATTCTCATACCCTTAATCCACACCTCAAAACAACGAAGCTTAATATTCCGCCCAATTAGCCAAACCATATTCTGAATCCTAACAGCTAACCTACTCATCCTAACCTGAATCGGAGGACAACCCGTAGAACATCCCTTTATCATTATTGGCCAACTAGCTTCAATCAGCTATTTCTCCATCATTTTAATCCTAATACCAATCTCAGGACTAATTGAAAATAAAATACTAAAATTAAAC---------------------------------------------------------------------------------------------------------------------------------------------------------------------------------------------------------------------------------------------------------------------------------------------------------------------------------------------------------------------------------------------------------------------------------------------------------------------------------------------------------------------------------------------------------------------------------------------------------------------------------------------------------------------------------------------------------------------------------------------------------------------------------------------------------------------------------------------------------------------------------------------------------------------------------------------------------------------------------------------------------------------------------------------------------------------------------------------------------------------------------------------------------------------------------------------------------------------------------------------------------------------------------------------------------------------------------------------------------------------------------------------------------------------------------------------------------------------------------------------------------------------------------------------------------------------------------------------------------------------------------------------------------------------------------------------------------------------------------------------------------------------------------------------------------------------------------------------------------------------------------------------------------------------------------------------------------------------------------------------------------------------------------------------------------------------------------------------------------------------------------------------------------------------------------------------------------------------------------------------------------------------------------------------------------------------------------------------------------------------------------------------------------------------------------------------------------------------------------------------------------------------------------------------------------------------------------------------------------------------------------------------------------------------------------------------------------------------------------------------------------------------------------------------------------------------------------------------------------------------------------------------------------------------------------------------------------------------------------
Cah4_Z96058                 ATGAAAATTATACGAAAAACACACCCACTCATAAAAATTATCAACCATGCATTCATCGAACTCCCTGCACCCTCCAACATCTCATCATGATGAAACTTCGGCTCCCTATTGGGAGTATGCCTAATAGTCCAAATCCTTACAGGCCTATTCTTAGCAATGCACTACACCTCCGACACTATAACAGCATTCACATCCGTAACCCACATCTGCCGAGACGTAAACTACGGCTGATTGATTCGATATCTCCATGCAAACGGAGCCTCCATATTCTTCGTATGCTTGTTTATACACGTAGGACGAGGCATCTACTATGGATCTTACACCTTTACAGAAACATGAAACCTTGGTGTTATTCTACTATTTGCCGTAATAGCAACTGCATTTATAGGATATGTCCTTCCATGAGGACAAATATCCTTCTGAGGAGCCACAGTCATTACAAACCTTCTTTCAGCTATTCCCTACATTGGTACTAACCTAGTAGAATGAATCTGAGGTGGGTTTTCAGTAGACAAAGCCACCCTCACACGCTTCTTCGCATTCCACTTCATCCTCCCATTTATCATTGCAGCCCTAGCCATAGTACACCTACTATTCCTCCACGAAACAGGCTCTAATAACCCCACAGGAGTGAACTCTGACGCAGATAAAATTCCCTTCCACCCCTACTATACAATCAAAGACCTCTTAGGCGTATTTCTCATACTACTAGTTCTCCTACTATTAGTACTGTTTTCCCCAGACTTATTAGGAGACCCTGACAACTACACACCAGCCAACCCCCTAAATACCCCTCCCCACATTAAACCAGAATGATACTTTCTATTCGCATACGCTATCCTACGCTCTATCCCCAATAAACTTGGAGGCGTACTAGCCCTAGTACTATCTATCCTAATCCTAATTCTCATACCCTTAATCCACACCTCAAAACAACGAAGCTTAATATTCCGTCCAATTAGCCAAACCATATTCTGAATCCTAACAGCTAACCTACTCATCCTAACCTGAATCGGAGGACAACCCGTAGAACACCCCTTTATTATCATCGGCCAACTAGCTTCAATCAGCTATTTCTCCATCATTCTAATCCTAATACCGATCTCAGGACTAATTGAAAATAAAATACTAAAATTAAAA---------------------------------------------------------------------------------------------------------------------------------------------------------------------------------------------------------------------------------------------------------------------------------------------------------------------------------------------------------------------------------------------------------------------------------------------------------------------------------------------------------------------------------------------------------------------------------------------------------------------------------------------------------------------------------------------------------------------------------------------------------------------------------------------------------------------------------------------------------------------------------------------------------------------------------------------------------------------------------------------------------------------------------------------------------------------------------------------------------------------------------------------------------------------------------------------------------------------------------------------------------------------------------------------------------------------------------------------------------------------------------------------------------------------------------------------------------------------------------------------------------------------------------------------------------------------------------------------------------------------------------------------------------------------------------------------------------------------------------------------------------------------------------------------------------------------------------------------------------------------------------------------------------------------------------------------------------------------------------------------------------------------------------------------------------------------------------------------------------------------------------------------------------------------------------------------------------------------------------------------------------------------------------------------------------------------------------------------------------------------------------------------------------------------------------------------------------------------------------------------------------------------------------------------------------------------------------------------------------------------------------------------------------------------------------------------------------------------------------------------------------------------------------------------------------------------------------------------------------------------------------------------------------------------------------------------------------------------------------
Cah4_Z96059                 ATGAAAATTATACGAAAAACACACCCACTAATAAAAATCATCAACCACGCATTCATCGA--TCCCTGCACCCTCCAACATCTCATCATGATGAAACTTCGGCTCCCTATTAGGAGTATGCCTAATAATCCAAATCCTTACAGGCCTATTCTTAGCAATACACTACACCTCCGACACTATAACAGCATTCACATCCGTAACCCACATCTGCCGAGACGTGAACTACGGCTGATTAATTCGATATCTCCATGCAAACGGAGCCTCCATATTCTTCGTATGTTTATTTATACACGTAGGACGAGGTATCTACTATGGATCTTATACCTTTACAGAAACATGAAATATTGGTGTTATTCTACTATTCGCCGTAATAGCAACTGCATTTATAGGATATGTCCTTCCATGAGGACAAATATCCTTCTGAGGGGCCACAGTCATTACAAACCTTCTCTCAGCTATTCCCTACATCGGTACTAACCTAGTAGAATGAATTTGAGGTGGGTTCTCAGTGGACAAAGCTACCCTTACACGCTTCTTCGCATTCCACTTTATTCTCCCATTTATCATTGCAGCCCTAGCCATAGAGCACCTACTATTCCTCCACGAAACAGGCTCTAATAACCCCACAGGAGTAAACTCTGACGCAGACAAAATTCCCTTCCACCCCTACTACACAATCAAAGACCTCTTAGGCGCATTTCTCATACTATTAATTCTCCTACTATTAGTACTGTTTTCCCCAGACTTATTAGGAGACCCCGACAACTATACACCAGCCAACCCCCTAAATACCCCTCCCCACATTAAACCAGAATGATACTTTCTATTCGCATATGCTATCCTACGCTCTATTCCCAATAAACTTGGAGGCGTACTAGCCCTAGTAATATCTATTCTTATTCTAATTCTCATACCCTTAATCCACACTTCAAAACAACGAAGCTTAATATTCCGTCCAATTAGCCAAGCCATATTCTGAATCCTAACAGCTAACCTACTCATCCTAACCTGAATCGGAGGACAACCCGTAGAATACCCCTTTATCATTATCGGCCAACTAGCCTCAATCAGCTATTTCTCCATCATTTTAATCCTAATACCAATCTCAGGACTAATTGAAAATAAAATACTAAAATTAAAC---------------------------------------------------------------------------------------------------------------------------------------------------------------------------------------------------------------------------------------------------------------------------------------------------------------------------------------------------------------------------------------------------------------------------------------------------------------------------------------------------------------------------------------------------------------------------------------------------------------------------------------------------------------------------------------------------------------------------------------------------------------------------------------------------------------------------------------------------------------------------------------------------------------------------------------------------------------------------------------------------------------------------------------------------------------------------------------------------------------------------------------------------------------------------------------------------------------------------------------------------------------------------------------------------------------------------------------------------------------------------------------------------------------------------------------------------------------------------------------------------------------------------------------------------------------------------------------------------------------------------------------------------------------------------------------------------------------------------------------------------------------------------------------------------------------------------------------------------------------------------------------------------------------------------------------------------------------------------------------------------------------------------------------------------------------------------------------------------------------------------------------------------------------------------------------------------------------------------------------------------------------------------------------------------------------------------------------------------------------------------------------------------------------------------------------------------------------------------------------------------------------------------------------------------------------------------------------------------------------------------------------------------------------------------------------------------------------------------------------------------------------------------------------------------------------------------------------------------------------------------------------------------------------------------------------------------------------------------------
Cah5_A102                   ATGAAAATCATACGAAAAACACACCCACTCCTAAAAATCATCAACCATGCATTCGTCGACCTCCCTACACCCTCTAACATTTCATCATGATGAAACTTCGGCTCTCTATTAGGAGTATGCCTAGTAATACAAATCCTCACAGGCCTATTCTTAGCAATACACTACACCTCAGATACCATAACAGCATTCTCATCCGTAACCCACATCTGCCGAGACGTAAACTACGGCTGATTAATTCGATATCTCCATGCAAACGGAGCCTCCATATTCTTCGTATGCTTGTTCATACACGTAGGACGAGGCATTTATTATGGATCTTACACCTTTACAGAAACATGAAACCTCGGCGTTATTCTATTGTTCGCCGTAATAGCAACTGCATTTATAGGATATGTCCTTCCATGAGGACAAATATCCTTCTGAGGGGCTACAGTCATTACAAACCTACTATCAGCTATTCCCTATATCGGCACTAACCTAGTAGAATGAATTTGAGGTGGGTTTTCAGTAGACAAAGCCACCCTTACACGCTTCTTCGCATTCCACTTTATCCTCCCCTTTATCATTGCAGCCCTAGCCATAGTACACCTTCTATTCCTTCACGAAACTGGCTCCAATAATCCCACAGGGGTGAACTCTGATGCAGACAAAATCCCATTCCACCCCTACTACACAATTAAAGACCTTTTAGGTGTATTCCTAATACTATTAATTCTCCTCTTATTAGTATTATTCTCCCCAGACCTATTAGGAGACCCAGACAACTATACACCGGCTAACCCCCTAAACACCCCTCCCCACATCAAACCAGAATGATACTTCCTATTCGCATACGCTATCCTACGCTCTATCCCCAACAAACTTGGAGGCGTGCTAGCCCTAGTATTATCCATCCTAATCCTAATTCTTATACCCCTCATCCACACATCAAAACAACGAAGCTTAATATTCCGCCCAATTAGCCAGGCCATATTCTGAATCCTAACAGCTAACCTACTCATCCTAACCTGAATCGGAGGGCAACCCGTAGAACACCCCTTTATCATCATCGGCCAACTAGCTTCAATCAGCTATTTCTCCATCATTTTAATTTTAATACCAATCTCAGGACTAATTGAAAACAAAATACTAAAATTAAAC-------------------------------------------------------------------------------------------------------------------------------------------------------------------------------------------------------------------------------------------------------------------------------------------------------------------------------------------------------------------------------------------------------------------------------------------------------------------------------------------------------------------------------------------------------------------------------------------------------------------------------------------------------------------------------------------------------------------------------------------------------------------------------------------------------------------------------------------------------------------------------------------------------------------------------------------------------------------------------------------------------------------------------------------------------------------------------------------------------------------------------------------------------------------------------------------------------------------------------------------------------------------------------------------------------------------------------------------------------------------------------------------------------------------------------------------------------------------------------------------------------------------------------------------------------------------------------------------------------------------------------------------------------------------------------------------------------------------------------------------------------------------------------------------------------------------------------------------------------------------------------------------------------------------------------------------------------------------------------------------------------------------------------------------------------------------------------------------------------------------------------------------------------------------------------------------------------------------------------------------------------------------------------------------------------------------------------------------------------------------------ACATAACAAATTACACTGGTCTTGTAAGCCAAAAACGGAGAATAAATCTCCTTGGGACATCAAGAGAGAAGACCCTATCT--TCACCGCCAACCCCCAAAGCTGGCATTCTAATTAAACTACCTCTTGAA-TTTTTTATGTACATAA-AATTATCTAC---CACCCACAACATTATA-TGTATATATTACATTAAATTATTTACCCCTAGCATATAAGCACGTAATTCACATTAATGTATTA-AGACCC-AAATGATTGATTTAACT-ATAATTAACCACCTCATGGGTATTCATCACA--ACATATA-TATTAAT-GTTCAATTAAACATATCTGTGTTAT-CAGACATACACCATTAAGTCAT-AACCCTGCTTGTCCATATGACTAT-CCCCTTCCAATG-TTGGTCTATCTATCTACCATCCTCCGTGAAATCATCAACCCGCCCACCCCTGCCACTCTTCTCGCTCCGGGCCCATTAAACTTGGGGGTAGCTAATGTGAAACTTTAACAGACATCTGGTTC-TTTCTTCAGGGCCATATAAATGGATCAT-CGCCCATACGTTCCCCTTAAATAAGACA
Cah5_A15                    ATGAAAATCACACGAAAAACACACCCACTCCTAAAAATCATCAACCATGCATTCGTCGACCTCCCTGCACCCTCTAACATTTCATCATGATGAAACTTCGGCTCTCTATTAGGAGTATGCCTAGTAATACAAATCCTCACAGGCCTATTCTTAGCAATACACTACACCTCAGATACCATAACAGCATTCTCATCCGTAACCCACATCTGCCGAGACGTAAACTACGGCTGATTAATTCGATATCTCCATGCAAACGGAGCCTCCATATTCTTCGTATGCTTGTTCATACACGTAGGACGAGGCATTTATTATGGATCTTACACCTTTACAGAAACATGAAACCTCGGCGTTATTCTATTGTTCGCCGTAATAGCAACTGCATTTATAGGATATGTCCTTCCATGAGGACAAATATCCTTCTGAGGGGCTACAGTCATTACAAACCTACTATCAGCTATTCCCTATATCGGCACTAACCTAGTAGAATGAATTTGAGGTGGGTTTTCAGTAGACAAAGCCACCCTTACACGCTTCTTCGCATTCCACTTTATCCTCCCCTTTATCATTGCAGCCCTAGCCATAGTACACCTTCTATTCCTTCACGAAACTGGCTCCAATAATCCCACAGGGGTGAACTCTGATGCAGACAAAATCCCATTCCACCCCTACTACACAATTAAAGACCTTTTAGGTGTATTCCTAATACTATTAATTCTCCTCTTATTAGTATTATTCTCCCCAGACCTATTAGGAGACCCAGACAACTATACACCGGCTAACCCCCTAAACACCCCTCCCCACATCAAACCAGAATGATACTTCCTATTCGCATACGCTATCCTACGCTCTATCCCCAACAAACTTGGAGGCGTGCTAGCCCTAGTGTTATCCATCCTAATCCTAATTCTTATACCCCTCATCCACACATCAAAACAACGAAGCTTAATATTCCGCCCAATTAGCCAGGCCATATTCTGAATCCTAACAGCTAACCTACTCATCCTAACCTGAATCGGAGGGCAACCCGTAGAACACCCCTTTATCATCATCGGCCAACTAGCTTCAATCAGCTATTTCTCCATCATTTTAATTTTAATACCAATCTCAGGACTAATTGAAAACAAAATACTAAAATTAAAC-------------------------------------------------------------------------------------------------------------------------------------------------------------------------------------------------------------------------------------------------------------------------------------------------------------------------------------------------------------------------------------------------------------------------------------------------------------------------------------------------------------------------------------------------------------------------------------------------------------------------------------------------------------------------------------------------------------------------------------------------------------------------------------------------------------------------------------------------------------------------------------------------------------------------------------------------------------------------------------------------------------------------------------------------------------------------------------------------------------------------------------------------------------------------------------------------------------------------------------------------------------------------------------------------------------------------------------------------------------------------------------------------------------------------------------------------------------------------------------------------------------------------------------------------------------------------------------------------------------------------------------------------------------------------------------------------------------------------------------------------------------------------------------------------------------------------------------------------------------------------------------------------------------------------------------------------------------------------------------------------------------------------------------------------------------------------------------------------------------------------------------------------------------------------------------------------------------------------------------------------------------------------------------------------------------------------------------------------------------------------ACATAACAAATTACACTGGTCTTGTAAGCCAAAAACGGAGAATAAATCTCCTTGGGACATCAAGAGAGAAGACCCTATCT--TCACCGCCAACCCCCAAAGCTGGCATTCTAATTAAACTACCTCTTGAATTTTTTTATGTACATAA-AATTATCTAC---CACCCACAACATTATA-TGTATATATTACATTAAATTATTTACCCCTAGCATATAAGCACGTAATTCACATTAATGTATTA-AGACCC-AAATGATTGATTTAACT-ATAATTAACCACCTCATGGATATTCATCATA--ACATATA-TATTAAT-GTTCAATTAAACATATCTGTGTTAT-CAGACATACACCATTAAGTCAT-AACCCTGCTTGTCCATATGACTAT-CCCCTTCCAATG-TTGGTCTATCTATCTACCATCCTCCGTGAAATCATCAACCCGCCCACCCCTGCCACTCTTCTCGCTCCGGGCCCATTAAACTTGGGGGTAGCTAATGTGAAACTTTAACAGACATCTGGTTC-TTTCTTCAGGGCCATATAAATGGATCAT-CGCCCATACGTTCCCCTTAAATAAGACA
Cah5_A52                    ATGAAAATCATACGAAAAACACACCCACTCCTAAAAATCATCAACCATGCATTCGTCGACCTCCCTGCACCCTCTAACATTTCATCATGATGAAACTTCGGCTCTCTATTAGGAGTATGCCTAGTAATACAAATCCTCACAGGCCTATTCTTAGCAATACACTACACCTCAGATACCATAACAGCATTCTCATCCGTAACCCACATCTGCCGAGACGTAAACTACGGCTGATTAATTCGATATCTCCATGCAAACGGAGCCTCCATATTCTTCGTATGCTTGTTCATACACGTAGGACGAGGCATTTATTATGGATCTTACACCTTTACAGAAACATGAAACCTCGGCGTTATTCTATTGTTCGCCGTAATAGCAACTGCATTTATAGGATATGTCCTTCCATGAGGACAAATATCCTTCTGAGGGGCTACAGTCATTACAAACCTACTATCAGCTATTCCCTATATCGGCACTAACCTAGTAGAATGAATTTGAGGTGGGTTTTCAGTAGACAAAGCCACCCTTACACGCTTCTTCGCATTCCACTTTATCCTCCCCTTTATCATTGCAGCCCTAGCCATAGTACACCTTCTATTCCTTCACGAAACTGGCTCCAATAATCCCACAGGGGTGAACTCTGATGCAGACAAAATCCCATTCCACCCCTACTACACAATTAAAGACCTTTTAGGTGTATTCCTAATACTATTAATTCTCCTCTTATTAGTATTATTCTCCCCAGACCTATTAGGAGACCCAGACAACTATACACCGGCTAACCCCCTAAACACCCCTCCCCACATCAAACCAGAATGATACTTCCTATTCGCATACGCTATCCTACGCTCTATCCCCAACAAACTTGGAGGCGTGCTAGCCCTAGTGTTATCCATCCTAATCCTAATTCTTATACCCCTCATCCACACATCAAAACAACGAAGCTTAATATTCCGCCCAATTAGCCAGGCCATATTCTGAATCCTAACAGCTAACCTACTCATCCTAACCTGAATCGGAGGGCAACCCGTAGAACACCCCTTTATCATCATCGGCCAACTAGCTTCAATCAGCTATTTCTCCATCATTTTAATTTTAATACCAATCTCAGGACTAATTGAAAACAAAATACTAAAATTAAAC-------------------------------------------------------------------------------------------------------------------------------------------------------------------------------------------------------------------------------------------------------------------------------------------------------------------------------------------------------------------------------------------------------------------------------------------------------------------------------------------------------------------------------------------------------------------------------------------------------------------------------------------------------------------------------------------------------------------------------------------------------------------------------------------------------------------------------------------------------------------------------------------------------------------------------------------------------------------------------------------------------------------------------------------------------------------------------------------------------------------------------------------------------------------------------------------------------------------------------------------------------------------------------------------------------------------------------------------------------------------------------------------------------------------------------------------------------------------------------------------------------------------------------------------------------------------------------------------------------------------------------------------------------------------------------------------------------------------------------------------------------------------------------------------------------------------------------------------------------------------------------------------------------------------------------------------------------------------------------------------------------------------------------------------------------------------------------------------------------------------------------------------------------------------------------------------------------------------------------------------------------------------------------------------------------------------------------------------------------------------------ACATAACAAATTACACTGGTCTTGTAAGCCAAAAACGGAGAATAAATCTCCTTGGGACATCAAGAGAGAAGACCCTATCT--TCACCGCCAACCCCCAAAGCTGGCATTCTAATTAAACTACCTCTTGAATTTTTTTATGTACATAA-AATTATCTAC---CACCCACAACATTATA-TGTATATATTACATTAAATTATTTACCCCTAGCATATAAGCACGTAATTCACATTAATGTATTA-AGACCC-AAATGATTGATTTAACT-ATAATTAACCACCTCATGGATATTCATCATA--ACATATA-TATTAAT-GTTCAATTAAACATATCTGTGTTAT-CAGACATACACCATTAAGTCAT-AACCCTGCTTGTCCATATGACTAT-CCCCTTCCAATG-TTGGTCTATCTATCTACCATCCTCCGTGAAATCATCAACCCGCCCACCCCTGCCACTCTTCTCGCTCCGGGCCCATTAAACTTGGGGGTAGCTAATGTGAAACTTTAACAGACATCTGGTTC-TTTCTTCAGGGCCATATAAATGGATCAT-CGCCCATACGTTCCCCTTAAATAAGACA
Cah5_ABC-007                -----------------------CCCACTCCTAAAAATCATCAACCATGCATTCGTCGACCTCCCTGCACCCTCCAACATTTCATCATGATGAAACTTCGGCTCTCTATTAGGAGTATGCCTAGTAATACAAATCCTCACAGGCCTATTCTTAGCAATACACTACACCTCAGACACCATAACAGCATTCTCATCCGTAACTCACATCTGCCGAGACGTAAACTACGGCTGATTAATCCGATATCTCCATGCAAATGGAGCCTCCATATTCTTCGTATGCTTGTTCATACACGTAGGACGAGGCATTTATTATGGATCTTACACCTTTACAGAAACATGAAACCTCGGCGTTATTCTATTGTTCGCCGTAATAGCAACTGCATTTATAGGATATGTCCTTCCATGAGGACAAATATCCTTCTGAGGGGCTACAGTAATTACAAACCTACTATCAGCTATTCCCTATATCGGCACTAACCTAGTAGAATGAATTTGAGGCGGGTTTTCAGTAGACAAAGCCACCCTTACACGCTTCTTCGCATTCCACTTTATCCTCCCCTTTATCATTGCAGCCCTAGCCATAGTACACCTTCTATTCCTTCACGAAACTGGCTCTAATAACCCCACAGGGGTGAACTCTGATGCAGACAAAATCCCATTCCACCCCTACTACACAATTAAAGACCTTTTAGGTGTATTCCTAATACTATCAATTCTCCTCCTATTAGTATTATTCTCCCCAGACCTATTAGGAGACCCAGACAACTATACACCGGCTAACCCCCTAAACACCCCTCCCCACATCAAACCAGAATGATACTTCCTATTCGCATACGCTATCCTACGCTCTATCCCCAACAAACTTGGAGGCGTGCTAGCCCTAGTATTATCCATCCTAATCCTAATTCTTATACCCCTCATCCACACATCAAAACAACGAAGCTTAATGTTCCGCCCAATTAGCCAGGCCATATTCTGAATCCTAACAGCTAACCTACTCATCCTAACCTGAATCGGAGGACAACCCGTAGAACACCCCTTTATCATCATCGGCCAACTAGCTTCAATCAGCTATTTCTCCATTATTTTAATTTTAATACCAATCTCAGGACTAATC---------------------------------------------------------------------------------------------------------------------------------------------------------------------------------------------------------------------------------------------------------------------------------------------------------------------------------------------------------------------------------------------------------------------------------------------------------------------------------------------------------------------------------------------------------------------------------------------------------------------------------------------------------------------------------------------------------------------------------------------------------------------------------------------------------------------------------------------------------------------------------------------------------------------------------------------------------------------------------------------------------------------------------------------------------------------------------------------------------------------------------------------------------------------------------------------------------------------------------------------------------------------------------------------------------------------------------------------------------------------------------------------------------------------------------------------------------------------------------------------------------------------------------------------------------------------------------------------------------------------------------------------------------------------------------------------------------------------------------------------------------------------------------------------------------------------------------------------------------------------------------------------------------------------------------------------------------------------------------------------------------------------------------------------------------------------------------------------------------------------------------------------------------------------------------------------------------------------------------------------------------------------------------------------------------------------------------------------------------------------------------------------------ATAA-AAATTACTCTGGTCTTGTAAACCAAAAACGGAGAATAAATCTCCTTGGGACATCAAGAGAGAAGACCCTATCT--TCACCACCAACCCCCAAAGCTGGCATTCTAATTAAACTACCTCTTGAA--TTTTTATGTACATAA-AATTATCTAC---CACCCACAACATTATA-TGTATATATTACATTAAATTATTTACCCCTAGCATATAAGCACGTAATTCACATTAATGTATCA-AGACCC-AAATGATTGATTTAACT-ATAATTAACTACCTCATGAATATTCATCACA--ACATATA-TATTAAT-GTTCAATTAAACATATCTGTGTTATCCAGACATACACCATTAAGTCAT-AACCCTGCTCGTCCATATGACTAT-CCCCTTCCAATG-TTGGTCTATCTATCTACCATCCTCCGTGAAATCATCAACCCGCCCACCCCTGCCACTCTTCTCGCTCCGGGCCCATTAAACTTGGGGGTAGCTAACGTGAAACTTTAACAGACATCTGGTTC-TTTCTTCAGGGCCATATAAATGGATCAT-CGCCCATACGTTCCCCTAAATTAAGACA
Cah5_AJ010554               ATGAAAATCATACGAAAAACACACCCACTCCTAAAAATCATCAACCATGCATTCGTCGACCTCCCTGCACCCTCCAACATTTCATCATGATGAAACTTCGGCTCTCTAATAGGAGTATGCCTAGTAATA-AAATCCTCACAGGCCTATTCTTAGCAATACACTACACCTCAGATACCATAACAGCATTCTCATCCGTAACCCACATCTGCCGAGACGTAAACTACGGCTGATTAATTCGATATCTCCATGCAAACGGAGCCTCCATATTCTTCGTATGCTTGTTCATACACGTAGGACGAGGCATTTATTATGGATCTTACACCTTTACAGAAACATGAAACCTCGGCGTTATTCTATTGTTCGCCGTAATAGCAACTGCATTTATAGGATATGTCCTTCCATGAGGACAAATATCCTTCTGAGGGGCTACAGTCATTACAAACCTACTATCAGCTATCCCCTATATCGGCACTAACCTAGTAGAATGAATTTGAGGTGGGTTTTCAGTAGACAAAGCCACCCTTACACGCTTCTTCGCATTCCACTTTATCCTCCCTTTTATCATTGCAGCCCTAGCCATAGTACACCTTCTATTCCTTCACGAAACTGGCTCCAATAACCCCACAGGGGTGAACTCTGATGCAGACAAAATCCCATTCCACCCCTACTACACAATTAAAGACCTTTTAGGTGTATTCCTAATACTATTAATTCTCCTCTTATTAGTATTATTCTCCCCAGACCTATTAGGAGACCCAGACAACTATACACCGGCTAACCCCCTAAACACCCCTCCCCACATCAAACCAGAATGATACTTCCTATTCGCATACGCTATCCTACGCTCTATCCCCAACAAACTTGGAGGCGTGCTAGCCCTAGTATTATCCATCCTAATCCTAATTCTTATACCCCTCATCCACACATCAAAACAACGAAGCTTAATGTTCCGCCCAATTAGCCAGGCCATATTTTGAATCCTAACAGCTAACCTACTCATCCTAACCTGAATCGGAGGGCAACCCGTAGAACACCCCTTTATCATCATCGGCCAACTAGCTTCAATCAGCTATTTCTCCATTATTTTAATT-TAATACCAATCTCAGGACTAATTGAAAACAAAATACTAAAATTAAAC---------------------------------------------------------------------------------------------------------------------------------------------------------------------------------------------------------------------------------------------------------------------------------------------------------------------------------------------------------------------------------------------------------------------------------------------------------------------------------------------------------------------------------------------------------------------------------------------------------------------------------------------------------------------------------------------------------------------------------------------------------------------------------------------------------------------------------------------------------------------------------------------------------------------------------------------------------------------------------------------------------------------------------------------------------------------------------------------------------------------------------------------------------------------------------------------------------------------------------------------------------------------------------------------------------------------------------------------------------------------------------------------------------------------------------------------------------------------------------------------------------------------------------------------------------------------------------------------------------------------------------------------------------------------------------------------------------------------------------------------------------------------------------------------------------------------------------------------------------------------------------------------------------------------------------------------------------------------------------------------------------------------------------------------------------------------------------------------------------------------------------------------------------------------------------------------------------------------------------------------------------------------------------------------------------------------------------------------------------------------------------------------------------------------------------------------------------------------------------------------------------------------------------------------------------------------------------------------------------------------------------------------------------------------------------------------------------------------------------------------------------------------------------------------------------------------------------------------------------------------------------------------------------------------------------------------------------------------------------
Cah5_AJ010555               ATGAAAATCATACGAAAAACACACCCACTCCTAAAAATCATCAACCATGCATTCGTCGACCTCCCTGCACCCTCCAACATTTCAT-ATGATGAAACTTCGGCTCTCTATTAGGAGTATGCCTAGTAATACAAATCCTCACAGGCCTATTCTTAGCAATACACTACACCTCAGATACCATAACAGCATTCTCATCCGTAACCCACATCTGCCGAGACGTAAACTACGGCTGATTAATTCGATATCTCCATGCAAACGGAGCCTCCATATTCTTCGTATGCTTGTTCATACGCGTAGGACGAGGCATTTATTATGGATCTTACACCTTTACAGAAACATGAAACCTCGGCGTTATTCTATTGTTCGCCGTAATAGCAACTGCATTTATAGGATATGTACTTCCATGAGGACAAATATCCTTCTGAGGGGCTACAGTCATTACAAACCTACTATCAGCTATTCCCTATATCGGCACTAACCTAGTAGAATGAATTTGAGGTGGGTTTTCAGTAGACAAAGCCACCCTTACACGCTTCTTCGCATTCCACTTTATCCTCCCCTTTATCATTGCAGCCCTAGCCATAGTACACCTTCTATTCCTTCACGAAACTGGCTCCAATAACCCCACAGGAGTGAACTCTGATGCAGACAAAATCCCATTCCACCCCTACTACACAATTAAAGACCTTTTAGGTGTATTCCTAATACTATTAATTCTCCTCTTATTAGTATTATTCTCCCCAGACCTATTAGGAGACCCAGACAACTATACACCGGCCAACCCCCTAAACACCCCTCCCCACATCAAACCAGAATCATACTTCCTATTCGCATACGCTATCCTACGCTCTATCCCCAACAAACTTGGAGGCGTGCTAGCCCTAGTATTATCCATCCTAATCCTAATTCTTATACCCCTCATCCACACATCAAAACAACGAAGCTTAATATTCCGCCCAATTAGCCAGGCCATATTCTGAATCCTAACAGCTAACCTACTCATCCTAACCTGAATCGGAGGGCAACCCGTAGAACACCCCTTTATCATCATCGGCCAACTAGCTTCAATCAGCTATTTCTCCATTATTTTAATTTTAATACCAATCTCAGGACTAATTGAAAACAAAATACTAAAATTAAAC---------------------------------------------------------------------------------------------------------------------------------------------------------------------------------------------------------------------------------------------------------------------------------------------------------------------------------------------------------------------------------------------------------------------------------------------------------------------------------------------------------------------------------------------------------------------------------------------------------------------------------------------------------------------------------------------------------------------------------------------------------------------------------------------------------------------------------------------------------------------------------------------------------------------------------------------------------------------------------------------------------------------------------------------------------------------------------------------------------------------------------------------------------------------------------------------------------------------------------------------------------------------------------------------------------------------------------------------------------------------------------------------------------------------------------------------------------------------------------------------------------------------------------------------------------------------------------------------------------------------------------------------------------------------------------------------------------------------------------------------------------------------------------------------------------------------------------------------------------------------------------------------------------------------------------------------------------------------------------------------------------------------------------------------------------------------------------------------------------------------------------------------------------------------------------------------------------------------------------------------------------------------------------------------------------------------------------------------------------------------------------------------------------------------------------------------------------------------------------------------------------------------------------------------------------------------------------------------------------------------------------------------------------------------------------------------------------------------------------------------------------------------------------------------------------------------------------------------------------------------------------------------------------------------------------------------------------------------------------
Cah5_AJ233959               ATGAAAATCATACGAAAAACACACCCACTCCTAAAAATCATCAACCATGCATTCGTCGACCTCCCTGCACCCTCCAACATTTCATCATGATGAAACTTCGGCTCTCTATTAGGAGTATGCCTAGTAATACAAATCCTCACAGGCCTATTCTTAGCAATACACTACACCTCAGATACCATAACAGCATTCTCATCCGTAACCCACATCTGCCGAGACGTAAACTACGGCTGATTAATCCGATATCTCCATGCAAACGGAGCCTCCATATTCTTCGTATGCTTGTTCATACACGTAGGACGAGGCATTTATTATGGATCTTACACCTTTACAGAAACATGAAACCTCGGCGTTATTCTATTGTTCGCCGTAATAGCAACTGCATTTATAGGATATGTCCTTCCATGAGGACAAATATCCTTCTGAGGGGCTACAGTCATTACAAACCTACTATCAGCTATTCCCTATATCGGCACTAACCTAGTAGAATGAATTTGAGGTGGGTTTTCAGTAGACAAAGCCACCCTTACACGCTTCTTCGCATTCCACTTTATCCTCCCCTTTATCATTGCAGCCCTAGCCATAGTACACCTTCTATTCCTTCACGAAACTGGCTCCAATAACCCCACAGGGGTGAACTCTGATGCAGACAAAATCCCATTCCACCCCTACTACACAATTAAAGACCTTTTAGGTGTATTCCTAATACTATTAATTCTCCTCTTATTAGTATTATTCTCCCCAGACCTATTAGGAGACCCAGACAACTATACACCGGCTAACCCCCTAAACACCCCTCCCCACATCAAACCAGAATGATACTTCCTATTCGCATACGCTATCCTACGCTCTATCCCCAACAAACTTGGAGGCGTACTAGCCCTAGTATTATCCATCCTAATCCTAATTCTTATACCCCTCATCCACACATCAAAACAACGAAGCTTAATATTCCGCCCAATTAGCCAGGCCATATTCTGAATCCTAACAGCTAATCTACTCATCCTAACCTGAATCGGAGGGCAACCCGTAGAACACCCCTTTATCATCATCGGCCAACTAGCTTCAATCAGCTATTTCTCCATTATTTTAATTTTAATACCAATCTCAGGACTAATTGAAAACAAAATACTAAAATTAAAC---------------------------------------------------------------------------------------------------------------------------------------------------------------------------------------------------------------------------------------------------------------------------------------------------------------------------------------------------------------------------------------------------------------------------------------------------------------------------------------------------------------------------------------------------------------------------------------------------------------------------------------------------------------------------------------------------------------------------------------------------------------------------------------------------------------------------------------------------------------------------------------------------------------------------------------------------------------------------------------------------------------------------------------------------------------------------------------------------------------------------------------------------------------------------------------------------------------------------------------------------------------------------------------------------------------------------------------------------------------------------------------------------------------------------------------------------------------------------------------------------------------------------------------------------------------------------------------------------------------------------------------------------------------------------------------------------------------------------------------------------------------------------------------------------------------------------------------------------------------------------------------------------------------------------------------------------------------------------------------------------------------------------------------------------------------------------------------------------------------------------------------------------------------------------------------------------------------------------------------------------------------------------------------------------------------------------------------------------------------------------------------------------------------------------------------------------------------------------------------------------------------------------------------------------------------------------------------------------------------------------------------------------------------------------------------------------------------------------------------------------------------------------------------------------------------------------------------------------------------------------------------------------------------------------------------------------------------------------------
Cah5_E03                    ATGAAAATCATACGAAAAACACACCCACTCCTAAAAATCATCAACCATGCATTCGTCGACCTCCCTGCACCCTCTAACATTTCATCATGATGAAACTTCGGCTCTCTATTAGGAGTATGCCTAGTAATACAAATCCTCACAGGCCTATTCTTAGCAATACACTACACCTCAGATACCATAACAGCATTCTCATCCGTAACCCACATCTGCCGAGACGTAAACTACGGCTGATTAATTCGATATCTCCATGCAAACGGAGCCTCCATATTCTTCGTATGCTTGTTCATACACGTAGGACGAGGCATTTATTATGGATCTTACACCTTTACAGAAACATGAAACCTCGGCGTTATTCTATTGTTCGCCGTAATAGCAACTGCATTTATAGGATATGTCCTTCCATGAGGACAAATATCCTTCTGAGGGGCTACAGTCATTACAAACCTACTATCAGCTATTCCCTATATCGGCACTAACCTAGTAGAATGAATTTGAGGTGGGTTTTCAGTAGACAAAGCCACCCTTACACGCTTCTTCGCATTCCACTTTATCCTCCCCTTTATCATTGCAGCCCTAGCCATAGTACACCTTCTATTCCTTCACGAAACTGGCTCCAATAATCCCACAGGGGTGAACTCTGATGCAGACAAAATCCCATTCCACCCCTACTACACAATTAAAGACCTTTTAGGTGTATTCCTAATACTATTAATTCTCCTCTTATTAGTATTATTCTCCCCAGACCTATTAGGAGACCCAGACAACTATACACCGGCTAACCCCCTAAACACCCCTCCCCACATCAAACCAGAATGATACTTCCTATTCGCATACGCTATCCTACGCTCTATCCCCAACAAACTTGGAGGCGTGCTAGCCCTAGTATTATCCATCCTAATCCTAATTCTTATACCCCTCATCCACACATCAAAACAACGAAGCTTAATATTCCGCCCAATTAGCCAGGCCATATTCTGAATCCTAACAGCTAACCTACTCATCCTAACCTGAATCGGAGGGCAACCCGTAGAACACCCCTTTATCATCATCGGCCAACTAGCTTCAATCAGCTATTTCTCCATCATTTTAATTTTAATACCAATCTCAGGACTAATTGAAAACAAAATACTAAAATTAAAC-------------------------------------------------------------------------------------------------------------------------------------------------------------------------------------------------------------------------------------------------------------------------------------------------------------------------------------------------------------------------------------------------------------------------------------------------------------------------------------------------------------------------------------------------------------------------------------------------------------------------------------------------------------------------------------------------------------------------------------------------------------------------------------------------------------------------------------------------------------------------------------------------------------------------------------------------------------------------------------------------------------------------------------------------------------------------------------------------------------------------------------------------------------------------------------------------------------------------------------------------------------------------------------------------------------------------------------------------------------------------------------------------------------------------------------------------------------------------------------------------------------------------------------------------------------------------------------------------------------------------------------------------------------------------------------------------------------------------------------------------------------------------------------------------------------------------------------------------------------------------------------------------------------------------------------------------------------------------------------------------------------------------------------------------------------------------------------------------------------------------------------------------------------------------------------------------------------------------------------------------------------------------------------------------------------------------------------------------------------------------ACATAACAAATTACACTGGTCTTGTAAGCCAAAAACGGAGAATAAATCTCCTTGGGACATCAAGAGAGAAGACCCTATCT--TCACCGCCAACCCCCAAAGCTGGCATTCTAATTAAACTACCTCTTGAA-TTTTTTATGTACATAA-AATTATCTAC---CACCCACAACATTATA-TGTATATATTACATTAAATTATTTACCCCTAGCATATAAGCACGTAATTCACATTAATGTATTA-AGACCC-AAATGATTGATTTAACT-ATAATTAACCACCTCATGGATATTCATCATA--ACATATA-TATTAAT-GTTCAATTAAACATATCTGTGTTAT-CAGACATACACCATTAAGTCAT-AACCCTGCTTGTCCATATGACTAT-CCCCTTCCAATG-TTGGTCTATCTATCTACCATCCTCCGTGAAATCATCAACCCGCCCACCCCTGCCACTCTTCTCGCTCCGGGCCCATTAAACTTGGGGGTAGCTAATGTGAAACTTTAACAGACATCTGGTTC-TTTCTTCAGGGCCATATAAATGGATCAT-CGCCCATACGTTCCCCTTAAATAAGACA
Cah5_E09                    ATGAAAATCATACGAAAAACACACCCACTCCTAAAAATCATCAACCATGCATTCGTCGACCTCCCTGCACCCTCTAACATTTCATCATGATGAAACTTCGGCTCTCTATTAGGAGTATGCCTAGTAATACAAATCCTCACAGGCCTATTCTTAGCAATACACTACACCTCAGATACCATAACAGCATTCTCATCCGTAACCCACATCTGCCGAGACGTAAACTACGGCTGATTAATTCGATATCTCCATGCAAACGGAGCCTCCATATTCTTCGTATGCTTGTTCATACACGTAGGACGAGGCATTTATTATGGATCTTACACCTTTACAGAAACATGAAACCTCGGCGTTATTCTATTGTTCGCCGTAATAGCAACTGCATTTATAGGATATGTCCTTCCATGAGGACAAATATCCTTCTGAGGGGCTACAGTCATTACAAACCTACTATCAGCTATTCCCTATATCGGCACTAACCTAGTAGAATGAATTTGAGGTGGGTTTTCAGTAGACAAAGCCACCCTTACACGCTTCTTCGCATTCCACTTTATCCTCCCCTTTATCATTGCAGCCCTAGCCATAGTACACCTCCTATTCCTTCACGAAACTGGCTCCAATAATCCCACAGGGGTGAACTCTGATGCAGACAAAATCCCATTCCACCCCTACTACACAATTAAAGACCTTTTAGGTGTATTCCTAATACTATTAATTCTCCTCTTATTAGTATTATTCTCCCCAGACCTATTAGGAGACCCAGACAACTATACACCGGCTAACCCCCTAAACACCCCTCCCCACATCAAACCAGAATGATACTTCCTATTCGCATACGCTATCCTACGCTCTATCCCCAACAAACTTGGAGGCGTGCTAGCCCTAGTATTATCCATCCTAATCCTAATTCTTATGCCCCTCATCCACACATCAAAACAACGAAGCTTAATATTCCGCCCAATTAGCCAGGCCATATTCTGAATCCTAACAGCTAACCTACTCATCCTAACCTGAATCGGAGGGCAACCCGTAGAACACCCCTTTATCATCATCGGCCAACTAGCTTCAATCAGCTATTTCTCCATCATTTTAATTTTAATACCAATCTCAGGACTAATTGAAAACAAAATACTAAAATTAAAC-------------------------------------------------------------------------------------------------------------------------------------------------------------------------------------------------------------------------------------------------------------------------------------------------------------------------------------------------------------------------------------------------------------------------------------------------------------------------------------------------------------------------------------------------------------------------------------------------------------------------------------------------------------------------------------------------------------------------------------------------------------------------------------------------------------------------------------------------------------------------------------------------------------------------------------------------------------------------------------------------------------------------------------------------------------------------------------------------------------------------------------------------------------------------------------------------------------------------------------------------------------------------------------------------------------------------------------------------------------------------------------------------------------------------------------------------------------------------------------------------------------------------------------------------------------------------------------------------------------------------------------------------------------------------------------------------------------------------------------------------------------------------------------------------------------------------------------------------------------------------------------------------------------------------------------------------------------------------------------------------------------------------------------------------------------------------------------------------------------------------------------------------------------------------------------------------------------------------------------------------------------------------------------------------------------------------------------------------------------------------ACATAACAAATTACACTGGTCTTGTAAGCCAAAAACGGAGAATAAATCTCCTTGGGACATCAAGAGAGAAGACCCTATCT--TCACCGCCAACCCCCAAAGCTGGCATTCTAATTAAACTACCTCTTGAA-TTTTTTATGTACATAA-AATTATCTAC---CACCCACAACATTATA-TGTATATATTACATTAAATTATTTACCCCTAGCATATAAGCACGTAATTCACATTAATGTATTA-AGACCC-AAGTGATTGATTTAACT-ATAATTAACCACCTCATGGATATTCATCATA--ACATATA-TATTAAT-GTTCAATTAAACATATCTGTGTTAT-CAGACATACACCATTAAGTCAT-AACCCTGCTTGTCCATATGACTAT-CCCCTTCCAATG-TTGGTCTATCTATCTACCATCCTCCGTGAAATCATCAACCCGCCCACCCCTGCCACTCTTCTCGCTCCGGGCCCATTAAACTTGGGGGTAGCTAATGTGAAACTTTAACAGACATCTGGTTC-TTTCTTCAGGGCCATATAAATGGATCAT-CGCCCATACGTTCCCCTTAAATAAGACA
Cah5_E22                    ATGAAAATCACACGAAAAACACACCCACTCCTAAAAATCATCAACCATGCATTCGTCGACCTCCCTGCACCCTCTAACATTTCATCATGATGAAACTTCGGCTCTCTATTAGGAGTATGCCTAGTAATACAAATCCTCACAGGCCTATTCTTAGCAATACACTACACCTCAGATACCATAACAGCATTCTCATCCGTAACCCACATCTGCCGAGACGTAAACTACGGCTGATTAATTCGATATCTCCATGCAAACGGAGCCTCCATATTCTTCGTATGCTTGTTCATACACGTAGGACGAGGCATTTATTATGGATCTTACACCTTTACAGAAACATGAAACCTCGGCGTTATTCTATTGTTCGCCGTAATAGCAACTGCATTTATAGGATATGTCCTTCCATGAGGACAAATATCCTTCTGAGGGGCTACAGTCATTACAAACCTACTATCAGCTATTCCCTATATCGGCACTAACCTAGTAGAATGAATTTGAGGTGGGTTTTCAGTAGACAAAGCCACCCTTACACGCTTCTTCGCATTCCACTTTATCCTCCCCTTTATCATTGCAGCCCTAGCCATAGTACACCTTCTATTCCTTCACGAAACTGGCTCCAATAATCCCACAGGGGTGAACTCTGATGCAGACAAAATCCCATTCCACCCCTACTACACAATTAAAGACCTTTTAGGTGTATTCCTAATACTATTAATTCTCCTCTTATTAGTATTATTCTCCCCAGACCTATTAGGAGACCCAGACAACTATACACCGGCTAACCCCCTAAACACCCCTCCCCACATCAAACCAGAATGATACTTCCTATTCGCATACGCTATCCTACGCTCTATCCCCAACAAACTTGGAGGCGTGCTAGCCCTAGTATTATCCATCCTAATCCTAATTCTTATACCCCTCATCCACACATCAAAACAACGAAGCTTAATATTCCGCCCAATTAGCCAGGCCATATTCTGAATCCTAACAGCTAACCTACTCATCCTAACCTGAATCGGAGGGCAACCCGTAGAACACCCCTTTATCATCATCGGCCAACTAGCTTCAATCAGCTATTTCTCCATCATTTTAATTTTAATACCAATCTCAGGACTAATTGAAAACAAAATACTAAAATTAAAC-------------------------------------------------------------------------------------------------------------------------------------------------------------------------------------------------------------------------------------------------------------------------------------------------------------------------------------------------------------------------------------------------------------------------------------------------------------------------------------------------------------------------------------------------------------------------------------------------------------------------------------------------------------------------------------------------------------------------------------------------------------------------------------------------------------------------------------------------------------------------------------------------------------------------------------------------------------------------------------------------------------------------------------------------------------------------------------------------------------------------------------------------------------------------------------------------------------------------------------------------------------------------------------------------------------------------------------------------------------------------------------------------------------------------------------------------------------------------------------------------------------------------------------------------------------------------------------------------------------------------------------------------------------------------------------------------------------------------------------------------------------------------------------------------------------------------------------------------------------------------------------------------------------------------------------------------------------------------------------------------------------------------------------------------------------------------------------------------------------------------------------------------------------------------------------------------------------------------------------------------------------------------------------------------------------------------------------------------------------------------ACATAACAAATTACACTGGTCTTGTAAGCCAAAAACGGAGAATAAATCTCCTTGGGACATCAAGAGAGAAGACCCTATCT--TCACCGCCAACCCCCAAAGCTGGCATTCTAATTAAACTACCTCTTGAA-TTTTTTATGTACATAA-AATTATCTAC---CACCCACAACATTATA-TGTATATATTACATTAAATTATTTACCCCTAGCATATAAGCACGTAATTCACATTAATGTATTA-AGACCC-AAATGATTGATTTAACT-ATAATTAACCACCTCATGGATATTCATCATA--ACATATA-TATTAAT-GTTCAATTAAACATATCTGTGTTAT-CAGACATACACCATTAAGTCAT-AACCCTGCTTGTCCATATGACTAT-CCCCTTCCAATG-TTGGTCTATCTATCTACCATCCTCCGTGAAATCATCAACCCGCCCACCCCTGCCACTCTTCTCGCTCCGGGCCCATTAAACTTGGGGGTAGCTAATGTGAAACTTTAACAGACATCTGGTTC-TTTCTTCAGGGCCATATAAATGGATCAT-CGCCCATACGTTCCCCTTAAATAAGACA
Cah5_I2                     ------------------------------------------------------------------------------------------------------------------------CTAATTATCCAAATCCTCACTGGCCTATTCTTAGCAATACACTACACCTCAGATACTATAACAGCATTCTCATCCGTAACCCACATCTGCCGAGACGTAAACTACGGCTGATTAATTCGATACCTCCATGCAAACGGAGCCTCCATATTCTTCCTATGCTTGTTTATACACGTAGGACGAGGCATTTATTATGGGTCTTACACCTTTACAGAAACATGAAACCTCGGTGTTATTCTATTGTTCACCGTAATAGCAACCGCATTTATAGGATATGTACTTCCATGAGGACAAATATCCTTCTGAGGGGCTACAGTCATTACAAACCTACTATCAGCTATTCCCTATATCGGCACTAACCTAGTAGAGTGAATTTGAGGTGGGTTTTCAGTAGACAAAGCCACCCTTACACGCTTCTTCGCATTTCACTTTATCCTTCCCTTTATTATTGCAGCCCTAGCCATAGTACACCTTCTATTCCTACACGAAACAGGCTCTAATAATCCCACAGGAGTGAACTCTGATGCAGACAAAATCCCATTCCACCCATACTACACAATCAAGGACCTTCTAGGTGTATTCCTCATACTATCAGCCCTCCTCCTACTAGTATTATTCTCCCCAGACCTATTAGGAGACCCAGATAATTATACACCAGCCAACCCCCTAAATACCCCTCCCCACATTAAACCAGAATGATACTTCCTATTCGCATACGCTATCCTACGCTCTATCCCCAACAAACTTGGAGGCGTACTAGCCCTAGTACTATCCATCCTAATCCTAATTCTCATGCCCCTCATCCACACATCAAAACAACGAAGCTTAATGTTCCGCCCAATTAGCCAGGCCATATTCTGAATCCTAACAGCTGACCTACTCATTCTAACCTGAATCGGGGGCCAACCC------------------------------------------------------------------------------------------------------------------CTATGAAGAGTCGTGAGATTCTGGGCATCTCAGACCCTCAGACGCTGGCCCAGGTGCTAACAGCTGGAGTGCAGAGTTCCTTGAACGACCCACGGCTCCTCATCTCCTATGAGCCCAGTACCCTGGAGGCTCCCCAGCAAGTACCAGAGCTCACCAACCTCACCCGAGAAGACCTGCTGGCCCGGATACAGAGAAATATCCACCACGAGGTTCTGGAGGGCAACGTGGGTTACCTACGAGTGGATGACCTCCCAGGCCAAGAGGTGCTGAGTGAGCTGGGGGAGTTCTTGGTGACCCACGTGTGGAGGCAGCTCATGAGTACCTCCTCCTTGGTGCTAGATCTCCGGCACTGCGCAGGTGGTCATGTCTCTGGGATCCCTTATGTCGTCTCCTACTTGCACCCCGGGAACACTGTCATGCACGTAGATACTATCTACGATCGCCCCTCCAATACCACCACAGAGATCTGGACCTTGCCCAGGGTCCTGGGGGAGAGATACAGTGCTGACAAGGATGTGGTAGTCCTCACCAGTGGACGTACTGGGGGAGTGGCTGAGGATATCGCCTACATCCTCAAGCAGATGCGCAGGGCCATCGTGGTGGGCGAGAGGACAGAGGGCGGTGCCCTGGACCTCCAGAAGCTGAGAATAGGCAAGTCTAACTTCTTCCTCACAGTGCCCGTGTCCAGGTCCCTGGGACCCCTGGGTGGAGGTGGCCAGACATGGGAAGGCAGTGGAGTGCTGCCCTGCGTGGGGACACCTGCAGAGCAGGCCCTGGAAAAGGCCCTGGCCATCCTCACCCTGCGCCGTGCCCTGCCGGGGGTTGTCCTCAGGCTGCAGGAAGCCCTGCAGGACTATTACACACTGGTGGACCGAGTGCCAGGCCTACTACACCACCTGGCTAGCATGGACTACTCAGCTGTGGTCTCTGAAGAGGACCTAGTGACAAAGCTTAACGCTGGCTTGCAGGCTGTGTCGGAGGACCCCAGGCTCCTGGTAAGAGCCACTGGACCCAGAGAAACTTCCTGTAGGCCTGAGACTGGGTCTAATGAGCCTCCAGCAGCCGTGTCTGAGGTGCCCGAGGAGGAAGCTGCCCGGAGGTCCCTGGTGGACTCTGTGTTTCAGGTGTCCGTACTGCCAGGCAACGTGGGCTACCTGCGCTTTGACAGATTTGCAGAC----------------ACTATCTGAATGGCCCCTTCACAGTAGTGGTCAAAGAGTCTTGTGATGGAATGGGGGACGTGAGTGAGAAGCATGGTAGTGGGCCCGCAGTTCCCGAAAAGGCGGTTCGTTTCTCCTTCACCG-TCATGAGAATTACAATAGAGCACGGCTCACAGAGCGTGAAGGTGTTTGAGGAGCCCAAGCCTAATTCCGAACTGTGCTGCAAGCCGTTGTGTCTTATGCTGGCCGATGAGTCTGACCACGAGACCCTGACTGCTATCCTAAGCCCTCTCATTGCTGAGAGGGAAGCCATGAAGAGCAGTGAACTAATGCTGGAGATGGGAGGCATCCTCAGGACTTTCAAGTTCATCTTCAGGGGCACTGGATATGATGAAAAACTTGTCCGGGAAGTCGAAGGCTTGGAGGCGTCTGGCTCAGTCTACATCTGTACACTTTGTGATGCCACTCGCCTGGAAGCCTCTCAAAATCTTGTCTTCCACTCCATCACCAGAAGCCATGCTGAGAATCTGGAGCGCTATGAGGTCTGGCGATCCAATCCTTACCACGAGTCAGTGGAAGAACTTCGGGACCGGGTGAAAGGGGTCTCTGCCAAGCCTTTCATCGAGACGGTCCCTTCCATAGATGCGCTGCACTGTGACATTGGCAATGCCGCCGAATTCTATAAGATTTTCCAGCTGGAGATAGGGGAAGTGTATAAAAATCCCAATGCCTCTAAAGAGGAAAGGAAGAGATGGCAGGCCACCCTGGACAAACATCTCCGGAAAAGGATGAACCTAAAACCAATCATGAGGATGAATGGTAACTTTGCCCGGAAGCTTATGACCCAAGAGACTGTAGATGCAGTTTGTGAATTAATTCCTTCTGAGGAGAGGCACGAAGCTCTCAGGGAGCTGATGGACCTTTACCTGAAAATGAAACCCGTGTGGCGTTCATCATGCCCTGCCAAAGAGTGCCCAGAGTCCCTCTGCCAGTACAGTTTTAACTCACAGCGTTTTGCTGAGCTCCTCTCTACCAAATTTAAATATAGATATGAGGGCAAAATCACTAATTATTTTCATAAAACCTTGGCACATGTCCCTGAAAT----------------------------------------------------------------------------------------------------------------------------------------------------------------------------------------------------------------------------------------------------------------------------------------------------------------------------------------------------------------------------------------------------------------------------------------------------------------------------------------------------------------------------------------------------------------------------------------------------------
Cah5_KF422682               ------------CGAAAAACACACCCACTCCTAAAAATCATCAACCACGCATTCGTCGACCTCCCTGCACCCTCCAACATCTCATCATGATGAAACTTCGGCTCTCTATTAGGAGTATGCCTAGTAATACAAATCCTCACAGGCCTATTCTTAGCAATACACTATACCTCAGATACTATAACAGCATTCTCATCCGTAACCCACATCTGCCGAGACGTAAACTACGGATGACTAATTCGATATCTCCATGCAAACGGAGCCTCCATATTCTTCGTATGTTTGTTCATACACGTAGGACGAGGCATTTATTACGGATCCTACACCTTTACAGAAACATGAAACCTCGGCGTTATTCTATTGTTCGCCGTAATAGCAACTGCATTTATAGGATATGTCCTCCCATGGGGACAAATATCCTTCTGAGGAGCTACAGTCATTACAAACCTACTATCAGCTATTCCCTATATCGGCACTAACCTAGTAGAATGAATTTGAGGTGGATTTTCAGTAGACAAAGCCACCCTTACACGCTTCTTCGCATTCCACTTTATCCTCCCCTTTATCATTGCAGCCCTAGCCATAGTACACCTTCTGTTCCTTCACGAAACTGGCTCTAATAACCCCACAGGAGTGAACTCCGACGCAGACAAAATCCCATTCCACCCCTACTACACAATTAAAGACCTTTTAGGTGTATTCCTAATACTATTAATTCTCCTCCTATTAGTATTATTCTCCCCAGACCTATTAGGAGACCCAGACAACTATACACCGGCTAACCCCCTAAACACCCCTCCCCACATCAAACCAGA-------------------------------------------------------------------------------------------------------------------------------------------------------------------------------------------------------------------------------------------------------------------------------------------------------------------------------------------------------------------------------------------------------------------------------------------------------------------------------------------------------------------------------------------------------------------------------------------------------------------------------------------------------------------------------------------------------------------------------------------------------------------------------------------------------------------------------------------------------------------------------------------------------------------------------------------------------------------------------------------------------------------------------------------------------------------------------------------------------------------------------------------------------------------------------------------------------------------------------------------------------------------------------------------------------------------------------------------------------------------------------------------------------------------------------------------------------------------------------------------------------------------------------------------------------------------------------------------------------------------------------------------------------------------------------------------------------------------------------------------------------------------------------------------------------------------------------------------------------------------------------------------------------------------------------------------------------------------------------------------------------------------------------------------------------------------------------------------------------------------------------------------------------------------------------------------------------------------------------------------------------------------------------------------------------------------------------------------------------------------------------------------------------------------------------------------------------------------------------------------------------------------------------------------------------------------------------------------------------------------------------------------------------------------------------------------------------------------------------------------------------------------------------------------------------------------------------------------------------------------------------------------------------------------------------------------------------------------------------------------------------------------------------------------------------------------------------------------------------------------------------------------------------------------------------------------------------------------------------------------------------------------------------------------------------------------------
Cah5_KF422683               ------------CGAAAAACACACCCACTCCTAAAAATCATCAACCACGCATTCGTCGACCTCCCTGCACCCTCCAACATCTCATCATGATGAAACTTCGGCTCTCTATTAGGAGTATGCCTAGTAATACAAATCCTCACAGGCCTATTCTTAGCAATACACTATACCTCAGATACTATAACAGCATTCTCATCCGTAACCCACATCTGCCGAGACGTAAACTACGGATGACTAATTCGATATCTCCATGCAAACGGAGCCTCCATATTCTTCGTATGTTTGTTCATACACGTAGGACGAGGCATTTATTACGGATCCTACACCTTTACAGAAACATGAAACCTCGGCGTTATTCTATTGTTCGCCGTAATAGCAACTGCATTTATAGGATATGTCCTCCCATGGGGACAAATATCCTTCTGAGGAGCTACAGTCATTACAAACCTACTATCAGCTATTCCCTATATCGGCACTAACCTAGTAGAATGAATTTGAGGTGGGTTTTCAGTAGACAAAGCCACCCTTACACGCTTCTTCGCATTCCACTTTATCCTCCCCTTTATCATTGCAGCCCTAGCCATAGTACACCTTCTGTTCCTTCACGAAACTGGCTCTAATAACCCCACAGGAGTGAACTCCGACGCAGACAAAATCCCATTCCACCCCTACTACACAATTAAAGACCTTTTAGGTGTATTCCTAATACTATTAATTCTCCTCCTATTAGTATTATTCTCCCCAGACCTATTAGGAGACCCAGACAACTATACACCGGCTAACCCCCTAAACACCCCTCCCCACATCAAACCAGA-------------------------------------------------------------------------------------------------------------------------------------------------------------------------------------------------------------------------------------------------------------------------------------------------------------------------------------------------------------------------------------------------------------------------------------------------------------------------------------------------------------------------------------------------------------------------------------------------------------------------------------------------------------------------------------------------------------------------------------------------------------------------------------------------------------------------------------------------------------------------------------------------------------------------------------------------------------------------------------------------------------------------------------------------------------------------------------------------------------------------------------------------------------------------------------------------------------------------------------------------------------------------------------------------------------------------------------------------------------------------------------------------------------------------------------------------------------------------------------------------------------------------------------------------------------------------------------------------------------------------------------------------------------------------------------------------------------------------------------------------------------------------------------------------------------------------------------------------------------------------------------------------------------------------------------------------------------------------------------------------------------------------------------------------------------------------------------------------------------------------------------------------------------------------------------------------------------------------------------------------------------------------------------------------------------------------------------------------------------------------------------------------------------------------------------------------------------------------------------------------------------------------------------------------------------------------------------------------------------------------------------------------------------------------------------------------------------------------------------------------------------------------------------------------------------------------------------------------------------------------------------------------------------------------------------------------------------------------------------------------------------------------------------------------------------------------------------------------------------------------------------------------------------------------------------------------------------------------------------------------------------------------------------------------------------------------
Cah5_KF422684               ------------CGAAAAACACACCCACTCCTAAAAATCATCAACCACGCATTCGTCGACCTCCCTGCACCCTCCAACATCTCATCATGATGAAACTTCGGCTCTCTATTAGGAGTATGCCTAGTAATACAAATCCTCACAGGCCTATTCTTAGCAATACACTATACCTCAGATACTATAACAGCATTCTCATCCGTAACCCACATCTGCCGAGACGTAAACTACGGATGACTAATTCGATATCTCCATGCAAACGGAGCCTCCATATTCTTCGTATGTTTGTTCATACACGTAGGACGAGGCATTTATTATGGATCCTACACCTTTACAGAAACATGAAACCTCGGCGTTATTCTATTGTTCGCCGTAATAGCAACTGCATTTATAGGATATGTCCTCCCATGGGGACAAATATCCTTCTGAGGAGCTACAGTCATTACAAACCTACTATCAGCTATTCCCTATATCGGCACTAACCTAGTAGAATGAATTTGAGGTGGGTTTTCAGTAGACAAAGCCACCCTTACACGCTTCTTCGCATTCCACTTTATCCTCCCCTTTATCATTGCAGCCCTAGCCATAGTACACCTTCTGTTCCTTCACGAAACTGGCTCTAATAACCCCACAGGAGTGAACTCCGACGCAGACAAAATCCCATTCCACCCCTACTACACAATTAAAGACCTTTTAGGTGTATTCCTAATACTATTAATTCTCCTCCTATTAGTATTATTCTCCCCAGACCTATTAGGAGACCCAGACAACTATACACCGGCTAACCCCCTAAACACCCCTCCCCACATCAAACCAGA-------------------------------------------------------------------------------------------------------------------------------------------------------------------------------------------------------------------------------------------------------------------------------------------------------------------------------------------------------------------------------------------------------------------------------------------------------------------------------------------------------------------------------------------------------------------------------------------------------------------------------------------------------------------------------------------------------------------------------------------------------------------------------------------------------------------------------------------------------------------------------------------------------------------------------------------------------------------------------------------------------------------------------------------------------------------------------------------------------------------------------------------------------------------------------------------------------------------------------------------------------------------------------------------------------------------------------------------------------------------------------------------------------------------------------------------------------------------------------------------------------------------------------------------------------------------------------------------------------------------------------------------------------------------------------------------------------------------------------------------------------------------------------------------------------------------------------------------------------------------------------------------------------------------------------------------------------------------------------------------------------------------------------------------------------------------------------------------------------------------------------------------------------------------------------------------------------------------------------------------------------------------------------------------------------------------------------------------------------------------------------------------------------------------------------------------------------------------------------------------------------------------------------------------------------------------------------------------------------------------------------------------------------------------------------------------------------------------------------------------------------------------------------------------------------------------------------------------------------------------------------------------------------------------------------------------------------------------------------------------------------------------------------------------------------------------------------------------------------------------------------------------------------------------------------------------------------------------------------------------------------------------------------------------------------------------------
Cah5_KF422686               ------------CGAAAAACACACCCACTCCTAAAAATCATCAACCACGCATTCGTCGACCTCCCTGCACCCTCCAACATCTCATCATGATGAAACTTCGGCTCTCTATTAGGAGTATGCCTAGTAATACAAATCCTCACAGGCCTATTCTTAGCAATACACTATACCTCAGATACCATAACAGCATTCTCATCCGTAACCCACATCTGCCGAGACGTAAACTACGGCTGATTAATTCGATATCTCCATGCAAACGGAGCCTCCATATTCTTCGTATGTTTGTTCATACACGTAGGACGAGGCATTTATTATGGATCCTACACCTTTACAGAAACATGAAACCTCGGCGTTATTCTATTGTTCGCCGTAATAGCAACTGCATTTATAGGATATGTCCTCCCATGGGGACAAATATCCTTCTGAGGGGCTACAGTCATTACAAACCTACTATCAGCTATTCCCTATATCGGCACTAACCTAGTAGAATGAATTTGAGGTGGGTTTTCAGTAGACAAAGCCACCCTTACACGCTTCTTCGCATTCCACTTTATCCTCCCCTTTATCATTGCAGCCCTAGCCATAGTACACCTTCTGTTCCTTCACGAAACTGGATCTAATAACCCTACAGGAGTGAACTCCGATGCAGACAAAATCCCATTCCACCCCTACTACACAATTAAAGACCTTTTAGGTGTATTCCTAATACTATTAATTCTCCTCCTATTAGTATTATTCTCCCCAGACCTATTAGGAGACCCAGACAACTATACACCGGCTAACCCCCTAAACACCCCTCCCCACATCAAACCAGA-------------------------------------------------------------------------------------------------------------------------------------------------------------------------------------------------------------------------------------------------------------------------------------------------------------------------------------------------------------------------------------------------------------------------------------------------------------------------------------------------------------------------------------------------------------------------------------------------------------------------------------------------------------------------------------------------------------------------------------------------------------------------------------------------------------------------------------------------------------------------------------------------------------------------------------------------------------------------------------------------------------------------------------------------------------------------------------------------------------------------------------------------------------------------------------------------------------------------------------------------------------------------------------------------------------------------------------------------------------------------------------------------------------------------------------------------------------------------------------------------------------------------------------------------------------------------------------------------------------------------------------------------------------------------------------------------------------------------------------------------------------------------------------------------------------------------------------------------------------------------------------------------------------------------------------------------------------------------------------------------------------------------------------------------------------------------------------------------------------------------------------------------------------------------------------------------------------------------------------------------------------------------------------------------------------------------------------------------------------------------------------------------------------------------------------------------------------------------------------------------------------------------------------------------------------------------------------------------------------------------------------------------------------------------------------------------------------------------------------------------------------------------------------------------------------------------------------------------------------------------------------------------------------------------------------------------------------------------------------------------------------------------------------------------------------------------------------------------------------------------------------------------------------------------------------------------------------------------------------------------------------------------------------------------------------------------
Cah5_KF422687               ------------CGAAAAACACACCCACTCCTAAAAATCATCAACCACGCATTCGTCGACCTCCCTGCACCCTCCAACATCTCATCATGATGAAACTTCGGCTCTCTATTAGGAGTATGCCTAGTAATACAAATCCTCACAGGCCTATTCTTAGCAATACACTATACCTCAGATACTATAACAGCATTCTCATCCGTAACCCACATCTGCCGAGACGTAAACTACGGATGACTAATTCGATATCTCCATGCAAACGGAGCCTCCATATTCTTCGTATGTTTGTTCATACACGTAGGACGAGGCATTTATTATGGATCCTACACCTTTACAGAAACATGAAACCTCGGCGTTATTCTATTGTTCGCCGTAATAGCAACTGCATTTATAGGATATGTCCTCCCATGGGGACAAATATCCTTCTGAGGAGCTACAGTCATTACAAACCTACTATCAGCTATTCCCTATATCGGCACTAACCTAGTAGAATGAATTTGAGGTGGGTTTTCAGTAGACAAAGCCACCCTTACACGCTTCTTCGCATTCCACTTTATCCTCCCCTTTATCATTGCAGCCCTAGCCATAGTACACCTTCTGTTCCTTCACGAAACTGGCTCTAATAACCCCACAGGGGTGAACTCCGACGCAGACAAAATCCCATTCCACCCCTACTACACAATTAAAGACCTTTTAGGTGTATTCCTAATACTATTAATTCTCCTCCTATTAGTATTATTCTCCCCAGACCTATTAGGAGACCCAGACAACTATACACCGGCTAACCCCCTAAACACCCCTCCCCACATCAAACCAGA-------------------------------------------------------------------------------------------------------------------------------------------------------------------------------------------------------------------------------------------------------------------------------------------------------------------------------------------------------------------------------------------------------------------------------------------------------------------------------------------------------------------------------------------------------------------------------------------------------------------------------------------------------------------------------------------------------------------------------------------------------------------------------------------------------------------------------------------------------------------------------------------------------------------------------------------------------------------------------------------------------------------------------------------------------------------------------------------------------------------------------------------------------------------------------------------------------------------------------------------------------------------------------------------------------------------------------------------------------------------------------------------------------------------------------------------------------------------------------------------------------------------------------------------------------------------------------------------------------------------------------------------------------------------------------------------------------------------------------------------------------------------------------------------------------------------------------------------------------------------------------------------------------------------------------------------------------------------------------------------------------------------------------------------------------------------------------------------------------------------------------------------------------------------------------------------------------------------------------------------------------------------------------------------------------------------------------------------------------------------------------------------------------------------------------------------------------------------------------------------------------------------------------------------------------------------------------------------------------------------------------------------------------------------------------------------------------------------------------------------------------------------------------------------------------------------------------------------------------------------------------------------------------------------------------------------------------------------------------------------------------------------------------------------------------------------------------------------------------------------------------------------------------------------------------------------------------------------------------------------------------------------------------------------------------------------------
Cah5_KF422688               ------------CGAAAAACACACCCACTCCTAAAAATCATCAACCACGCATTCGTCGACCTCCCTGCACCCTCCAACATCTCATCATGATGAAACTTCGGCTCTCTATTAGGAGTATGCCTAGTAATACAAATCCTCACAGGCCTATTCTTAGCAATACACTATACCTCAGATACTATAACAGCATTCTCATCCGTAACCCACATCTGCCGAGACGTAAACTACGGATGACTAATTCGATATCTCCATGCAAACGGAGCCTCCATATTCTTCGTATGTTTGTTCATACACGTAGGACGAGGCATTTATTATGGATCCTACACCTTTACAGAAACATGAAACCTCGGCGTTATTCTATTGTTCGCCGTAATAGCAACTGCATTTATAGGATATGTCCTCCCATGGGGACAAATATCCTTCTGAGGAGCTACAGTCATTACAAACCTACTATCAGCTATTCCCTATATCGGCACTAACCTAGTAGAATGAATTTGAGGCGGGTTTTCAGTAGACAAAGCCACCCTTACACGCTTCTTCGCATTCCACTTTATCCTCCCCTTTATCATTGCAGCCCTAGCCATAGTACACCTTCTGTTCCTTCACGAAACTGGCTCTAATAACCCCACAGGAGTGAACTCCGACGCAGACAAAATCCCATTCCACCCCTACTACACAATTAAAGACCTTTTAGGTGTATTCCTAATACTATTAATTCTCCTCCTATTAGTATTATTCTCCCCAGACCTATTAGGAGACCCAGACAACTATACACCGGCTAATCCCCTAAACACCCCTCCCCACATCAAACCAGA-------------------------------------------------------------------------------------------------------------------------------------------------------------------------------------------------------------------------------------------------------------------------------------------------------------------------------------------------------------------------------------------------------------------------------------------------------------------------------------------------------------------------------------------------------------------------------------------------------------------------------------------------------------------------------------------------------------------------------------------------------------------------------------------------------------------------------------------------------------------------------------------------------------------------------------------------------------------------------------------------------------------------------------------------------------------------------------------------------------------------------------------------------------------------------------------------------------------------------------------------------------------------------------------------------------------------------------------------------------------------------------------------------------------------------------------------------------------------------------------------------------------------------------------------------------------------------------------------------------------------------------------------------------------------------------------------------------------------------------------------------------------------------------------------------------------------------------------------------------------------------------------------------------------------------------------------------------------------------------------------------------------------------------------------------------------------------------------------------------------------------------------------------------------------------------------------------------------------------------------------------------------------------------------------------------------------------------------------------------------------------------------------------------------------------------------------------------------------------------------------------------------------------------------------------------------------------------------------------------------------------------------------------------------------------------------------------------------------------------------------------------------------------------------------------------------------------------------------------------------------------------------------------------------------------------------------------------------------------------------------------------------------------------------------------------------------------------------------------------------------------------------------------------------------------------------------------------------------------------------------------------------------------------------------------------------------
Cah5_KF422689               ------------CGAAAAACACACCCACTCCTAAAAATCATCAACCATGCATTCGTCGACCTCCCTGCACCCTCCAACATTTCATCATGATGAAACTTCGGCTCTCTATTAGGAGTATGCCTAGTAATACAAATCCTCACAGGCCTATTCTTAGCAATACACTACACCTCAGACACCATAACAGCATTCTCATCCGTAACCCACATCTGCCGAGACGTAAACTACGGCTGATTAATTCGATATCTCCATGCAAACGGAGCCTCCATATTCTTCGTATGCTTGTTCATACACGTAGGACGAGGCATTTATTATGGATCTTACACCTTTACAGAAACATGAAACCTCGGCGTTATTCTATTGTTCGCCGTAATAGCAACTGCATTTATAGGATATGTCCTTCCATGAGGACAAATATCCTTCTGAGGGGCTACAGTCATTACAAACCTACTATCAGCTATTCCCTATATCGGCACTAACCTAGTAGAATGAATTTGAGGTGGGTTTTCAGTAGACAAAGCCACCCTTACACGCTTCTTCGCATTCCACTTTATCCTCCCCTTTATAATTGCAGCCCTAGCCATAGTACACCTTCTATTCCTTCACGAAACTGGCTCCAATAACCCCACAGGGGTGAACTCTGACGCAGACAAAATCCCATTCCACCCCTACTACACAATTAAAGACCTTTTAGGTGTATTCCTAATACTATTAATTCTCCTCTTATTAGTATTATTCTCCCCAGACCTATTAGGAGACCCAGACAACTATACACCGGCTAACCCCCTAAACACCCCTCCCCACATCAAACCAGA-------------------------------------------------------------------------------------------------------------------------------------------------------------------------------------------------------------------------------------------------------------------------------------------------------------------------------------------------------------------------------------------------------------------------------------------------------------------------------------------------------------------------------------------------------------------------------------------------------------------------------------------------------------------------------------------------------------------------------------------------------------------------------------------------------------------------------------------------------------------------------------------------------------------------------------------------------------------------------------------------------------------------------------------------------------------------------------------------------------------------------------------------------------------------------------------------------------------------------------------------------------------------------------------------------------------------------------------------------------------------------------------------------------------------------------------------------------------------------------------------------------------------------------------------------------------------------------------------------------------------------------------------------------------------------------------------------------------------------------------------------------------------------------------------------------------------------------------------------------------------------------------------------------------------------------------------------------------------------------------------------------------------------------------------------------------------------------------------------------------------------------------------------------------------------------------------------------------------------------------------------------------------------------------------------------------------------------------------------------------------------------------------------------------------------------------------------------------------------------------------------------------------------------------------------------------------------------------------------------------------------------------------------------------------------------------------------------------------------------------------------------------------------------------------------------------------------------------------------------------------------------------------------------------------------------------------------------------------------------------------------------------------------------------------------------------------------------------------------------------------------------------------------------------------------------------------------------------------------------------------------------------------------------------------------------------------
Cah5_KF422690               ------------CGAAAAACACACCCACTCCTAAAAATCATCAACCATGCATTCGTCGACCTCCCTGCACCCTCCAACATTTCATCATGATGAAACTTCGGCTCTCTATTAGGAGTATGCCTAGTAATACAAATCCTCACAGGCCTATTCTTAGCAATACACTACACCTCAGACACCATAACAGCATTCTCATCCGTAACTCACATCTGCCGAGACGTAAACTACGGCTGATTAATTCGATATCTCCATGCAAACGGAGCCTCCATATTCTTCGTATGCTTGTTCATACACGTAGGACGAGGCATTTATTATGGATCTTACACCTTTACAGAAACATGAAACCTCGGCGTTATTCTATTGTTCGCCGTAATAGCAACTGCATTTATAGGATATGTCCTTCCATGAGGACAAATATCCTTCTGAGGGGCTACAGTCATTACAAACCTACTATCAGCTATTCCCTATATCGGCACTAACCTAGTAGAATGAATTTGAGGCGGGTTTTCAGTAGACAAAGCCACCCTTACACGCTTCTTCGCATTCCACTTTATCCTCCCCTTTATCATTGCAGCCCTAGCCATAGTACACCTTCTATTCCTTCACGAAACTGGCTCCAATAACCCCACAGGGGTGAACTCTGATGCAGACAAAATCCCATTCCACCCCTACTACACAATTAAAGACCTTCTAGGTGTATTCCTAATGCTATTAGTTCTCCTCCTGTTAGTATTATTCTCCCCAGACCTATTAGGAGACCCAGACAACTATACACCGGCTAACCCCCTAAACACCCCTCCCCACATCAAACCAGA-------------------------------------------------------------------------------------------------------------------------------------------------------------------------------------------------------------------------------------------------------------------------------------------------------------------------------------------------------------------------------------------------------------------------------------------------------------------------------------------------------------------------------------------------------------------------------------------------------------------------------------------------------------------------------------------------------------------------------------------------------------------------------------------------------------------------------------------------------------------------------------------------------------------------------------------------------------------------------------------------------------------------------------------------------------------------------------------------------------------------------------------------------------------------------------------------------------------------------------------------------------------------------------------------------------------------------------------------------------------------------------------------------------------------------------------------------------------------------------------------------------------------------------------------------------------------------------------------------------------------------------------------------------------------------------------------------------------------------------------------------------------------------------------------------------------------------------------------------------------------------------------------------------------------------------------------------------------------------------------------------------------------------------------------------------------------------------------------------------------------------------------------------------------------------------------------------------------------------------------------------------------------------------------------------------------------------------------------------------------------------------------------------------------------------------------------------------------------------------------------------------------------------------------------------------------------------------------------------------------------------------------------------------------------------------------------------------------------------------------------------------------------------------------------------------------------------------------------------------------------------------------------------------------------------------------------------------------------------------------------------------------------------------------------------------------------------------------------------------------------------------------------------------------------------------------------------------------------------------------------------------------------------------------------------------------------
Cah5_KF422691               ------------CGAAAAACACACCCACTCCTAAAAATCATCAACCATGCATTCGTCGACCTCCCTGCACCCTCCAACATTTCATCATGATGAAACTTCGGCTCTCTATTAGGAGTATGCCTAGTAATACAAATCCTCACAGGCCTATTCTTAGCAATACACTACACCTCAGACACCATAACAGCATTCTCATCCGTAACTCACATCTGCCGAGACGTAAACTACGGCTGATTAATTCGATATCTCCATGCAAACGGAGCCTCCATATTCTTCGTATGCTTGTTCATACACGTAGGACGAGGCATTTATTATGGATCTTACACCTTTACAGAAACATGAAACCTCGGCGTTATTCTATTGTTCGCCGTAATAGCAACTGCATTTATAGGATATGTCCTTCCATGAGGACAAATATCCTTCTGAGGGGCTACAGTAATTACAAACCTACTATCAGCTATCCCCTATATCGGCACTAACCTAGTAGAATGAATTTGAGGCGGGTTTTCAGTAGACAAAGCCACCCTTACACGCTTCTTCGCATTCCACTTCATCCTCCCCTTTATCATTGCAGCCCTAGCCATAGTACACCTTCTATTCCTTCACGAAACTGGCTCTAATAACCCCACAGGGGTGAACTCTGATGCAGACAAAATCCCATTCCACCCCTACTACACAATTAAAGACCTTTTAGGTGTATTCCTAATACTATCAATTCTCCTCCTATTAGTATTATTCTCCCCAGACCTATTAGGAGACCCAGACAACTATACACCGGCTAACCCCCTAAACACCCCTCCCCACATCAAACCAGA-------------------------------------------------------------------------------------------------------------------------------------------------------------------------------------------------------------------------------------------------------------------------------------------------------------------------------------------------------------------------------------------------------------------------------------------------------------------------------------------------------------------------------------------------------------------------------------------------------------------------------------------------------------------------------------------------------------------------------------------------------------------------------------------------------------------------------------------------------------------------------------------------------------------------------------------------------------------------------------------------------------------------------------------------------------------------------------------------------------------------------------------------------------------------------------------------------------------------------------------------------------------------------------------------------------------------------------------------------------------------------------------------------------------------------------------------------------------------------------------------------------------------------------------------------------------------------------------------------------------------------------------------------------------------------------------------------------------------------------------------------------------------------------------------------------------------------------------------------------------------------------------------------------------------------------------------------------------------------------------------------------------------------------------------------------------------------------------------------------------------------------------------------------------------------------------------------------------------------------------------------------------------------------------------------------------------------------------------------------------------------------------------------------------------------------------------------------------------------------------------------------------------------------------------------------------------------------------------------------------------------------------------------------------------------------------------------------------------------------------------------------------------------------------------------------------------------------------------------------------------------------------------------------------------------------------------------------------------------------------------------------------------------------------------------------------------------------------------------------------------------------------------------------------------------------------------------------------------------------------------------------------------------------------------------------------------
Cah5_SIN1                   -TGAAAATCATACGAAAAACACACCCACTCCTAAAAATCATCAACCATGCATTCGTCGACCTCCCTGCACCCTCCAACATTTCATCATGATGAAACTTCGGCTCTCTATTAGGAGTATGCCTAGTAATACAAATCCTCACAGGCCTATTCTTAGCAATACACTACACCTCAGATACCATAACAGCATTCTCATCCGTAACCCACATCTGCCGAGACGTAAACTACGGCTGATTAATTCGATACCTCCATGCAAACGGAGCCTCCATATTCTTCGTATGCTTGTTCATACACGTAGGACGAGGCATTTATTATGGATCTTACACCTTTACAGAAACATGAAACCTCGGCGTTATTCTATTGTTCGCCGTAATAGCAACTGCATTTATAGGATATGTCCTTCCATGAGGACAAATATCCTTCTGAGGGGCTACAGTCATTACAAACCTACTATCAGCTATTCCCTATATCGGCACTAACCTAGTAGAATGAATTTGAGGTGGGTTTTCAGTAGACAAAGCCACCCTTACACGCTTCTTCGCATTCCACTTTATCCTCCCCTTTATCATTGCAGCCCTAGCCATAGTACACCT---------------------------------------------------TGCAGACAAAATCCCCTTCCACCCCTACTACACAATTAAAGACCTTTTAGGTGTATTCCTAATACTATTAATTCTCCTCTTATTAGTATTATTCTCCCCAGACCTATTAGGAGACCCAGACAACTATACACCGGCTAACCCCCTAAACACCCCTCCCCACATCAAACCAGAATGATACTTCCTATTCGCATACGCTATCCTACGCTCTATCCCCAACAAACTTGGAGGCGTGCTAGCCCTAGTATTATCCATCCTAATCCTAATTCTTATACCCCTCATCCACACATCAAAACAACGAAGCTTAATATTCCGCCCAATTAGCCAGGCCATATTCTGAATCCTAACAGCTAACCTACTCATCCTAACCTGAATCGGAGGGCAACCC------------------------------------------------------------------------------------------------------------------CTATGAAGAGTCGTGAGATTCTGGGCATCTCAGACCCTCAGACGCTGGCCCAGGTGCTGACAGCTGGAGTGCAGAGTTCCTTGAACGACCCACGGCTCCTCATCTCCTATGAGCCCAGTACCCTGGAGGCTCCCCAGCAAGTACCAGAGCTCACCAACCTCACCCGAGAAGACCTGCTGGCCCGGATACAGAGAAATATCCACCACGAGGTTCTGGAGGGCAACGTGGGTTACCTACGAGTGGATGACCTCCCAGGCCAAGAGGTGCTGAGTGAGCTGGGGGAGTTCTTGGTGACCCATGTGTGGAGGCAGCTCATGAGTACCTCCTCCTTGGTGCTAGATCTCCGGCACTGCGCAGGTGGTCATGTCTCTGGGATCCCTTATGTCGTCTCCTACTTGCACCCCGGGAACACTGTCATGCACGTAGATACTATCTACGATCGCCCCTCCAATACCACCACAGAGATCTGGACCTTGCCCAGGGTCCTGGGGGAGAGATACAGTGCTGACAAGGATGTGGTAGTCCTCACCAGTGGACGTACTGGGGGAGTGGCTGAGGATATCGCCTACATCCTCAAGCAGATGCGCAGGGCCATCGTGGTGGGCGAGAGGACAGAGGGCGGTGCCCTGGACCTCCAGAAGCTGAGAATAGGCAAGTCTAACTTCTTCCTCACAGTGCCCGTGTCCAGGTCCCTGGGACCCCTGGGTGGAGGTGGCCAGACATGGGAAGGCAGTGGAGTGCTGCCCTGCGTGGGGACACCTGCAGAGCAGGCCCTGGAAAAGGCCCTGGCCATCCTCACCCTGCGCCGTGCCCTGCCGGGGGTTGTCCTCAGGCTGCAGGAAGCCCTGCAGGACTATTACACACTGGTGGACCGAGTGCCAGGCCTACTACACCACCTGGCTAGCATGGACTACTCAGCTGTGGTCTCTGAAGAGGACCTAGTGACAAAGCTTAACGCTGGCTTGCAGGCTGTGTCGGAGGACCCCAGGCTCCTGGTAAGAGCCACTGGACCCAGAGAAACTTCCTGTAGGCCTGAGACTGGGTCTAATGAGCCTCCAGCAGCCGTGTCTGAGGTGCCCGAGGAGGAAGCTGCCCGGAGGTCCCTGGTGGACTCTGTGTTTCAGGTGTCCGTACTGCCAGGCAACGTGGGCTACCTGCGCTTTGACAGATTTGCAGACGCCCCTGTGCTGAGGG--TATCTGAATGGCCCCTTCACAGTAGTGGTCAAAGAGTCTTGTGATGGAATGGGGGACGTGAGTGAGAAGCATGGTAGTGGGCCCGCAGTTCCCGAAAAGGCGGTTCGTTTCTCCTTCACCG-TCATGAGAATTACAATAGAGCACGGCTCACAGAGCGTGAAGGTGTTTGAGGAGCCCAAGCCTAATTCCGAACTGTGCTGCAAGCCGTTGTGTCTTATGCTGGCCGATGAGTCTGACCACGAGACCCTGACTGCTATCCTAAGCCCTCTCATTGCTGAGAGGGAAGCCATGAAGAGCAGTGAACTAATGCTGGAGATGGGAGGCATCCTCAGGACTTTCAAGTTCATCTTCAGGGGCACTGGATATGATGAAAAACTTGTCCGGGAAGTCGAAGGCTTGGAGGCGTCTGGCTCAGTCTACATCTGTACACTTTGTGATGCCACTCGCCTGGAAGCCTCTCAAAATCTTGTCTTCCACTCCATCACCAGAAGCCATGCTGAGAATCTGGAGCGCTATGAGGTCTGGCGATCCAATCCTTACCACGAGTCAGTGGAAGAACTTCGGGACCGGGTGAAAGGGGTCTCTGCCAAGCCTTTCATCGAGACGGTCCCTTCCATAGATGCGCTGCACTGTGACATTGGCAATGCCGCCGAATTCTATAAGATTTTCCAGCTGGAGATAGGGGAAGTGTATAAAAATCCCAATGCCTCTAAAGAGGAAAGGAAGAGATGGCAGGCCACCCTGGACAAACATCTCCGGAAAAGGATGAACCTAAAACCAATCATGAGGATGAATGGTAACTTTGCCCGGAAGCTTATGACCCAAGAGACTGTAGATGCAGTTTGTGAATTAATTCCTTCTGAGGAGAGGCACGAAGCTCTCAGGGAGCTGATGGACCTTTACCTGAAAATGAAACCCGTGTGGCGTTCATCATGCCCTGCCAAAGAGTGCCCAGAGTCCCTCTGCCAGTACAGTTTTAACTCACAGCGTTTTGCTGAGCTCCTCTCTACCAAATTTAAATATAGATATGAGGGCAAAA-----------------------------------------------------------------------------------------------------------------------------------------------------------------------------------------------------------------------------------------------------------------------------------------------------------------------------------------------------------------------------------------------------------------------------------------------------------------------------------------------------------------------------------------------------------------------------------------------------------------------------------------------------
Cah5_YEM2                   ------ATCATACGAAAAACACACCCGCTCCTAAAAATCATCAACCACGCATTCGTCGACCTCCCTGCACCCTCTAACATTTCATCATGATGAAACTTCGGCTCTCTACTGGGAGTATGCCTAATAATCCAAATCCTCACAGGCCTATTCTTAGCAATACACTACACCCCAGACACTATAACAGCATTCTCATCCGTAACCCACATCTGCCGAGACGTAAACTACGGCTGATTAATTCGATACCTCCATGCAAACGGAGCCTCCATATTCTTCTTATGCTTGTTTATACACGTAGGACGAGGCATTTATTATGGGTCTTACACCTTTACAGAAACATGAAACCTTGGTGTCATTCTATTGTTCGCCGTAATAGCAACTGCATTTATAGGATATGTCCTCCCATGGGGACAAATATCCTTCTGAGGGGCTACAGTCATTACAAACCTACTATCAGCTATTCCCTACATCGGCACTAACCTAGTTGAATGAATCTGAGGTGGGTTTTCAGTAGACAAAGCCACCCTTACACGCTTCTTCGCATTCCACTTTATCCTCCCCTTTATCATTGCAGCCCTAGCCATAGTACATTTACTATTCCTCCACGAAACAGGCTCTAATAACCCCACAGGAATGGACTCTGATGCAGACAAAATCCCATTCCACCCCTACTACACAATTAAAGACCTTTTAGGTGTATTCCTCATACTACTAACCCTCCTCCTATTAGTACTATTCTCCCCAGACCTATTAGGAGACCCAGACAACTACACACCAGCTAACCCCCTAAATACCCCTCCCCATATCAAACCAGAGTGATACTTCCTATTCGCATACGCTATCCTACGCTCTATCCCTAACAAACTTGGAGGTGTACTAGCTCTAGTATTATCCATCCTAATCCTAATTCTCATGCCCCTTATCCACACATCAAAACAACGAAGCCTAATGTTCCGCCCAATTAGCCAAGCCATATTCTGAATCCTAACAGCTAACCTACTTATCCTAACCTGAATTGGAGGGCAACCC------------------------------------------------------------------------------------------------------------------CTATGAAGAGTCGTGAGATTCTGGGCATCTCAGACCCTCAGACGCTGGCCCAGGTGCTGACAGCTGGAGTGCAGAGTTCCTTGAACGACCCACGGCTCCTCATCTCCTATGAGCCCAGTACCCTGGAGGCTCCCCAGCAAGTACCAGAGCTCACCAACCTCACCCGAGAAGACCTGCTGGCCCGGATACAGAGAAATATCCACCACGAGGTTCTGGAGGGCAACGTGGGTTACCTACGAGTGGATGACCTCCCAGGCCAAGAGGTGCTGAGTGAGCTGGGGGAGTTCTTGGTGACCCACGTGTGGAGGCAGCTCATGAGTACCTCCTCCTTGGTGCTAGATCTCCGGCAATGCGCAGGTGGTCATGTCTCTGGGATCCCTTATGTCGTCTCCTACTTGCACCCCGGGAACACTGTCATGCACGTAGATACTATCTACGATCGCCCCTCCAATACCACCACAGAGATCTGGACCTTGCCCAGGGTCCTGGGGGAGAGATACAGTGCTGACAAGGATGTGGTAGTCCTCACCAGTGGACGTACTGGGGGAGTGGCTGAGGATATCGCCTACATCCTCAAGCAGATGCGCAGGGCCATCGTGGTGGGCGAGAGGACAGAGGGCGGTGCCCTGGACCTCCAGAAGCTGAGAATAGGCAAGTCTAACTTCTTCCTCACAGTGCCCGTGTCCAGGTCCCTGGGACCCCTGGGTGGAGGTGGCCAGACATGGGAAGGCAGTGGAGTGCTGCCCTGCGTGGGGACACCTGCAGAGCAGGCCCTGGAAAAGGCCCTGGCCATCCTCACCCTGCGCCGTGCCCTGCCGGGGGTTGTCCTCAGGCTGCAGGAAGCCCTGCAGGACTATTACACACTGGTGGACCGAGTGCCAGGCCTACTACACCACCTGGCTAGCATGGACTACTCAGCTGTGGTCTCTGAAGAGGACCTAGTGACAAAGCTTAACGCTGGCTTGCAGGCTGTGTCGGAGGACCCCAGGCTCCTGGTAAGAGCCACTGGACCCAGAGAAACTTCCTGTAGGCCTGAGACTGGGTCTAATGAGCCTCCAGCAGCCGTGTCTGAGGTGCCCGAGGAGGAAGCTGCCCGGAGGTCCCTGGTGGACTCTGTGTTTCAGGTGTCCGTACTGCCAGGCAACGTGGGCTACCTGCGCTTTGACAGATTTGCAGACGCCCCTGTGCTGAGGGACTATCTGAATGGCCCCTTCACAGTAGTGGTCAAAGAGTCTTGTGATGGAATGGGGGACGTGAGTGAGAAGCATGGTAGTGGGCCCGCAGTTCCCGAAAAGGCGGTTCGTTTCTCCTTCACCG-TCATGAGAATTACAATAGAGCACGGCTCACAGAGCGTGAAGGTGTTTGAGGAGCCCAAGCCTAATTCCGAACTGTGCTGCAAGCCGTTGTGTCTTATGCTGGCCGATGAGTCTGACCACGAGACCCTGACTGCTATCCTAAGCCCTCTCATTGCTGAGAGGGAAGCCATGAAGAGCAGTGAACTAATGCTGGAGATGGGAGGCATCCTCAGGACTTTCAAGTTCATCTTCAGGGGCACTGGATATGATGAAAAACTTGTCCGGGAAGTCGAAGGCTTGGAGGCGTCTGGCTCAGTCTACATCTGTACACTTTGTGATGCCACTCGCCTGGAAGCCTCTCAAAATCTTGTCTTCCACTCCATCACCAGAAGCCATGCTGAGAATCTGGAGCGCTATGAGGTCTGGCGATCCAATCCTTACCACGAGTCAGTGGAAGAACTTCGGGACCGGGTGAAAGGGGTCTCTGCCAAGCCTTTCATCGAGACGGTCCCTTCCATAGATGCGCTGCACTGTGACATTGGCAATGCCGCCGAATTCTATAAGATTTTCCAGCTGGAGATAGGGGAAGTGTATAAAAATCCCAATGCCTCTAAAGAGGAAAGGAAGAGATGGCAGGCCACCCTGGACAAACATCTCCGGAAAAGGATGAACCTAAAACCAATCATGAGGATGAATGGTAACTTTGCCCGGAAGCTTATGACCCAAGAGACTGTAGATGCAGTTTGTGAATTAATTCCTTCTGAGGAGAGGCACGAAGCTCTCAGGGAGCTGATGGACCTTTACCTGAAAATGAAACCCGTGTGGCGTTCATCATGCCCTGCCAAAGAGTGCCCAGAGTCCCTCTGCCAGTACAGTTTTAACTCACAGCGTTTTGCTGAGCTCCTCTCTACCAAATTTAAATATAGATATGAGGGCAAAATCACTAATTATTTTCATAAAACCTTGG--------------------------------------------------------------------------------------------------------------------------------------------------------------------------------------------------------------------------------------------------------------------------------------------------------------------------------------------------------------------------------------------------------------------------------------------------------------------------------------------------------------------------------------------------------------------------------------------------------------------------
[truncated: 1,106,305 more chars]
